# Supplementary material for: Oncogenic GALNT5 confers FOLFIRINOX resistance via activating the MYH9/ NOTCH/ DDR axis in pancreatic ductal adenocarcinoma
Source: Cell Death Dis. 2024 Oct 21;15(10):767. doi: 10.1038/s41419-024-07110-w (PMC11493973; doi:10.1038/s41419-024-07110-w)
Supplement: Supplementary file 2 — Supplementary table3-4 [file 41419_2024_7110_MOESM2_ESM.xlsx]

## Sheet: gene_exp_significant_with_symbo
Gene_ID	Symbol	shGALNT5_vs_shCtrl_log2FoldChange	shGALNT5_vs_shCtrl_Pvalue	G2_vs_G1_FDR
ENSG00000168297	PXK	-1.09961	0.000170616	0.00171069
ENSG00000183054	RGPD6	-1.58028	0.0021067	0.014912
ENSG00000029363	BCLAF1	-1.2292	4.64998e-09	1.41086e-07
ENSG00000267737	AC087645.2	1.53445	0.00168656	0.0123236
ENSG00000182010	RTKN2	-1.53317	9.14085e-24	3.27196e-21
ENSG00000164654	MIOS	-1.67536	6.16564e-10	2.26431e-08
ENSG00000114978	MOB1A	-1.16114	5.24492e-24	1.95153e-21
ENSG00000280055	TMEM75	-2.67094	0.0272738	0.122207
ENSG00000092140	G2E3	-1.90839	3.36843e-11	1.53881e-09
ENSG00000092148	HECTD1	-1.25913	3.31667e-13	2.1413e-11
ENSG00000206941	SNORD15A	1.69492	0.0210619	0.099497
ENSG00000153207	AHCTF1	-1.37799	2.67506e-12	1.47745e-10
ENSG00000231852	CYP21A2	1.55269	0.000178873	0.00178168
ENSG00000134183	GNAT2	2.04652	0.0422575	0.171296
ENSG00000012174	MBTPS2	-1.42919	1.70786e-12	9.65895e-11
ENSG00000180667	YOD1	-1.47945	1.13915e-14	9.39149e-13
ENSG00000188419	CHM	-1.62302	1.57543e-12	8.9638e-11
ENSG00000262454	MIR193BHG	1.16269	0.0206137	0.0978206
ENSG00000198723	TEX45	2.11947	0.0306231	0.133803
ENSG00000130513	GDF15	1.05387	1.34634e-07	2.99777e-06
ENSG00000159086	PAXBP1	-1.0838	9.08503e-12	4.57129e-10
ENSG00000176928	GCNT4	-2.48791	4.39983e-10	1.66113e-08
ENSG00000179674	ARL14	-1.51202	0.0107328	0.0578135
ENSG00000248787	AC092903.2	2.32673	0.0182069	0.0887987
ENSG00000254692	AL136295.1	3.49134	3.10347e-10	1.21048e-08
ENSG00000067334	DNTTIP2	-1.1792	3.91516e-07	7.84086e-06
ENSG00000103642	LACTB	-1.08601	1.67641e-23	5.71151e-21
ENSG00000188596	CFAP54	-1.32355	0.0437812	0.176059
ENSG00000188599	NPIPP1	-2.22468	9.41815e-05	0.00101558
ENSG00000135776	ABCB10	-1.68656	2.63849e-09	8.44975e-08
ENSG00000188629	ZNF177	2.65726	0.0109045	0.0585895
ENSG00000213402	PTPRCAP	2.92443	0.0116566	0.0619015
ENSG00000138468	SENP7	-1.64043	4.76099e-07	9.27852e-06
ENSG00000008441	NFIX	1.01017	0.0102721	0.0559253
ENSG00000182504	CEP97	-2.03227	3.06276e-21	6.7663e-19
ENSG00000167680	SEMA6B	1.06208	1.91718e-14	1.54017e-12
ENSG00000163378	EOGT	-1.33255	1.39022e-08	3.84664e-07
ENSG00000056586	RC3H2	-1.46881	7.80837e-19	1.24048e-16
ENSG00000184012	TMPRSS2	1.16861	2.69586e-06	4.4219e-05
ENSG00000268205	AC005261.2	-1.50436	0.00391911	0.0251246
ENSG00000204116	CHIC1	-2.51212	3.10975e-14	2.43594e-12
ENSG00000137142	IGFBPL1	2.15716	0.00499617	0.0308341
ENSG00000001561	ENPP4	-1.07518	5.3048e-09	1.59077e-07
ENSG00000154065	ANKRD29	1.07708	0.00135216	0.0101746
ENSG00000287917	---	1.32999	0.0367792	0.153784
ENSG00000117477	CCDC181	-1.83659	1.02356e-05	0.000144505
ENSG00000155330	C16orf87	-1.21678	2.21815e-05	0.000287202
ENSG00000273055	AC005046.1	-1.67069	0.0111366	0.059565
ENSG00000075223	SEMA3C	-1.38841	4.54503e-23	1.47729e-20
ENSG00000160712	IL6R	1.27874	0.0310889	0.135293
ENSG00000172167	MTBP	-1.01938	4.23225e-07	8.38092e-06
ENSG00000101871	MID1	-1.06714	3.26306e-11	1.49309e-09
ENSG00000265579	AC023301.1	-1.43699	0.0408321	0.166712
ENSG00000259316	AC087632.1	-1.95643	0.0055768	0.0336851
ENSG00000204338	CYP21A1P	1.20422	0.00207763	0.014732
ENSG00000181555	SETD2	-1.2577	3.44075e-09	1.07869e-07
ENSG00000168477	TNXB	1.59048	5.26719e-08	1.29293e-06
ENSG00000182093	WRB	-1.34361	1.18203e-15	1.17282e-13
ENSG00000050130	JKAMP	-1.08359	1.13214e-09	3.87585e-08
ENSG00000154265	ABCA5	-1.52346	0.000458688	0.00401075
ENSG00000100485	SOS2	-1.30455	6.25006e-09	1.83912e-07
ENSG00000006283	CACNA1G	1.80784	0.00125473	0.00953543
ENSG00000164031	DNAJB14	-1.66316	2.68043e-13	1.76272e-11
ENSG00000125740	FOSB	1.37238	0.00929507	0.051473
ENSG00000096717	SIRT1	-1.45494	9.36004e-26	3.9505e-23
ENSG00000173542	MOB1B	-2.19095	1.67153e-11	7.9575e-10
ENSG00000204323	SMIM5	1.37218	0.0148713	0.075351
ENSG00000272944	AC079834.2	1.15404	0.0176539	0.0865495
ENSG00000068885	IFT80	-1.77955	8.72642e-06	0.000124881
ENSG00000285304	---	-1.12178	0.000365307	0.00330459
ENSG00000145390	USP53	-1.17408	5.13216e-06	7.84047e-05
ENSG00000137812	KNL1	-1.62941	4.94757e-07	9.57548e-06
ENSG00000085224	ATRX	-1.05253	1.53382e-06	2.65628e-05
ENSG00000156876	SASS6	-1.46236	7.03736e-08	1.68076e-06
ENSG00000260850	AC087564.1	2.39631	0.00561711	0.0338752
ENSG00000269533	AC003002.4	2.41628	0.0234788	0.108557
ENSG00000163704	PRRT3	1.12714	1.59896e-15	1.54847e-13
ENSG00000132549	VPS13B	-1.10701	7.00958e-15	5.99119e-13
ENSG00000225913	AL138767.3	1.55496	0.0239564	0.110314
ENSG00000225914	AL671511.1	2.68966	0.0307629	0.134225
ENSG00000127995	CASD1	-1.06843	1.06001e-12	6.19317e-11
ENSG00000245534	RORA-AS1	2.69175	0.00986113	0.0540832
ENSG00000197121	PGAP1	-1.30551	0.00320104	0.0212493
ENSG00000121892	PDS5A	-1.27489	3.91334e-13	2.47565e-11
ENSG00000176749	CDK5R1	-1.37479	0.0130023	0.0675632
ENSG00000170890	PLA2G1B	3.00546	0.00922433	0.0512165
ENSG00000278989	AP001148.1	-2.31585	0.0168151	0.0831291
ENSG00000230747	AC021188.1	3.23575	0.000793359	0.00643563
ENSG00000244242	IFITM10	1.38256	3.21601e-05	0.000398521
ENSG00000200087	SNORA73B	1.0651	0.0416138	0.169001
ENSG00000277182	AC006449.5	1.1478	0.000663352	0.00554158
ENSG00000287207	---	1.69798	0.00908074	0.0505468
ENSG00000117155	SSX2IP	-1.52547	7.33548e-14	5.45876e-12
ENSG00000171988	JMJD1C	-1.06468	2.20527e-05	0.000286158
ENSG00000233830	EIF4HP1	-1.86578	1.24632e-21	3.03822e-19
ENSG00000139354	GAS2L3	-1.25597	3.74364e-06	5.90248e-05
ENSG00000102595	UGGT2	-1.18373	6.15191e-11	2.69294e-09
ENSG00000109618	SEPSECS	-1.00758	6.20119e-06	9.23906e-05
ENSG00000118276	B4GALT6	-1.62967	3.53332e-07	7.13171e-06
ENSG00000229419	RALGAPA1P1	-1.4147	0.0224009	0.104496
ENSG00000108256	NUFIP2	-1.25514	3.32376e-15	3.06154e-13
ENSG00000125207	PIWIL1	-3.33057	1.44486e-05	0.000196432
ENSG00000104883	PEX11G	1.7941	9.71795e-08	2.23964e-06
ENSG00000106772	PRUNE2	-2.9811	0.00619383	0.036796
ENSG00000102904	TSNAXIP1	1.29601	0.0361483	0.151854
ENSG00000280401	AC022532.1	-1.13635	0.0430094	0.173572
ENSG00000204622	HLA-J	1.45299	0.018266	0.0890102
ENSG00000114450	GNB4	-2.42646	2.20198e-12	1.22574e-10
ENSG00000183474	GTF2H2C	-1.26204	8.20101e-13	4.87202e-11
ENSG00000163510	CWC22	-1.11558	4.45667e-10	1.67811e-08
ENSG00000283199	FP565324.1	2.19527	0.00311614	0.0207728
ENSG00000205571	SMN2	-1.02282	6.31296e-14	4.74782e-12
ENSG00000196159	FAT4	-1.80808	2.28287e-17	2.97488e-15
ENSG00000175395	ZNF25	-1.58683	5.71719e-05	0.000654537
ENSG00000198087	CD2AP	-1.0417	1.32137e-07	2.95615e-06
ENSG00000255471	AP001528.2	2.41875	0.0188586	0.0911442
ENSG00000176153	GPX2	1.45975	6.26574e-11	2.73853e-09
ENSG00000198399	ITSN2	-1.01098	7.17119e-09	2.09274e-07
ENSG00000279668	AC024610.2	2.15022	0.0335056	0.143058
ENSG00000234779	AL450003.2	2.15456	0.0446576	0.178598
ENSG00000134698	AGO4	-1.12368	1.35438e-07	3.0133e-06
ENSG00000260710	AC120498.4	1.67291	0.021724	0.101994
ENSG00000266651	AC093484.5	-2.16608	0.0210086	0.0992846
ENSG00000245748	AC097382.2	2.16417	0.0196893	0.0942953
ENSG00000267520	AC010733.2	-1.16513	0.0113926	0.0607275
ENSG00000258691	AL355102.2	3.95189	1.20555e-05	0.000166948
ENSG00000196792	STRN3	-1.15042	3.25612e-15	3.00904e-13
ENSG00000164308	ERAP2	-1.22213	7.33378e-05	0.000815191
ENSG00000180914	OXTR	-1.54549	3.09358e-08	7.95275e-07
ENSG00000160551	TAOK1	-1.31206	8.5743e-12	4.33746e-10
ENSG00000152078	TMEM56	-1.48969	3.9747e-11	1.79835e-09
ENSG00000288380	---	-1.52201	4.49867e-05	0.000532273
ENSG00000137776	SLTM	-1.18106	5.71569e-11	2.50976e-09
ENSG00000163714	U2SURP	-1.41481	1.06927e-23	3.7796e-21
ENSG00000253190	AC084082.1	-3.04378	0.00199209	0.0142254
ENSG00000141979	AC008764.1	-2.42209	1.45461e-08	4.0052e-07
ENSG00000204837	FGF7P3	1.76333	0.00382259	0.0245895
ENSG00000069869	NEDD4	-1.01852	1.64249e-21	3.87053e-19
ENSG00000118997	DNAH7	-1.02169	0.0437082	0.175871
ENSG00000138018	SELENOI	-2.37379	6.5409e-71	3.08273e-67
ENSG00000136143	SUCLA2	-1.18868	5.03822e-12	2.63835e-10
ENSG00000172915	NBEA	-1.49928	3.96712e-05	0.000475953
ENSG00000174514	MFSD4A	-1.14916	0.0356475	0.15014
ENSG00000270777	AL158042.1	2.55708	0.0145935	0.0742488
ENSG00000269026	AC003006.1	-2.41444	0.0087094	0.0487885
ENSG00000139055	ERP27	2.10333	0.0332036	0.142047
ENSG00000013619	MAMLD1	-1.15427	8.52397e-10	3.0055e-08
ENSG00000169379	ARL13B	-1.13841	6.03393e-05	0.000686078
ENSG00000111726	CMAS	-1.34259	2.01899e-15	1.92882e-13
ENSG00000267344	AC003070.1	2.61401	0.0213162	0.100446
ENSG00000103489	XYLT1	2.43332	0.00914684	0.0508461
ENSG00000103485	QPRT	1.11226	9.40348e-16	9.4579e-14
ENSG00000269352	PTOV1-AS2	1.20973	0.00593829	0.0354642
ENSG00000152465	NMT2	-1.49949	1.43647e-45	2.90147e-42
ENSG00000181450	ZNF678	-2.01932	9.82791e-05	0.0010539
ENSG00000163781	TOPBP1	-1.38999	7.22983e-11	3.11654e-09
ENSG00000214960	ISPD	-1.08402	0.0234149	0.10835
ENSG00000227591	AL031316.1	2.92363	0.0159794	0.0797646
ENSG00000258713	C20orf141	3.05131	0.000953918	0.00751808
ENSG00000168843	FSTL5	-2.63143	0.040871	0.166823
ENSG00000124391	IL17C	2.07787	0.0400957	0.164388
ENSG00000204583	LRCOL1	2.03876	0.020215	0.0963978
ENSG00000124532	MRS2	-1.55617	2.38178e-45	4.49013e-42
ENSG00000121486	TRMT1L	-1.12804	2.69264e-09	8.61341e-08
ENSG00000145012	LPP	-1.02123	0.030002	0.131739
ENSG00000159055	MIS18A	-1.00092	4.37477e-16	4.63333e-14
ENSG00000111291	GPRC5D	2.31529	0.0389728	0.160869
ENSG00000147676	MAL2	-1.52537	1.28651e-33	1.17355e-30
ENSG00000147679	UTP23	-1.00455	1.36766e-07	3.04047e-06
ENSG00000188338	SLC38A3	2.38313	0.0254399	0.115453
ENSG00000214185	XPOTP1	-2.07916	0.0388848	0.160594
ENSG00000173145	NOC3L	-1.2324	2.7758e-09	8.84938e-08
ENSG00000234883	MIR155HG	-1.54297	0.000307988	0.00284989
ENSG00000234882	EIF3EP1	-1.37694	0.0442108	0.177382
ENSG00000100055	CYTH4	1.12024	0.00513616	0.0315124
ENSG00000273209	AC069148.1	2.61454	0.00498737	0.0307932
ENSG00000261441	AC124068.2	2.10922	0.0456377	0.181895
ENSG00000215915	ATAD3C	3.16	0.00174343	0.0126574
ENSG00000111886	GABRR2	2.29771	0.0193935	0.0931039
ENSG00000234311	AL451069.3	1.81121	0.0275579	0.12309
ENSG00000111880	RNGTT	-1.08006	4.29145e-09	1.31193e-07
ENSG00000163590	PPM1L	-1.19948	5.46125e-05	0.000628543
ENSG00000187098	MITF	-1.24912	2.80632e-21	6.34857e-19
ENSG00000166415	WDR72	-1.03414	3.10006e-06	4.99657e-05
ENSG00000151849	CENPJ	-1.08919	0.000149463	0.00152692
ENSG00000115760	BIRC6	-1.92778	1.72393e-23	5.8035e-21
ENSG00000197603	C5orf42	-1.90262	4.77961e-12	2.51611e-10
ENSG00000197601	FAR1	-1.47417	1.57655e-15	1.53202e-13
ENSG00000006377	DLX6	-2.33128	0.0439474	0.176602
ENSG00000164362	TERT	-1.31791	0.0475835	0.187718
ENSG00000241749	RPSAP52	-1.16143	0.0475991	0.187718
ENSG00000141380	SS18	-1.48291	1.54141e-22	4.3588e-20
ENSG00000128891	CCDC32	1.01823	3.50586e-09	1.09425e-07
ENSG00000198829	SUCNR1	-1.32605	3.46257e-09	1.08433e-07
ENSG00000224389	C4B	1.05842	1.20183e-13	8.39146e-12
ENSG00000278705	HIST1H4B	3.22536	0.00177104	0.0128184
ENSG00000129317	PUS7L	-2.10633	7.29619e-06	0.000106356
ENSG00000144843	ADPRH	1.11898	0.000261011	0.0024768
ENSG00000135437	RDH5	1.47811	0.000157495	0.00159457
ENSG00000152818	UTRN	-1.87301	1.22007e-24	4.85931e-22
ENSG00000138709	LARP1B	-1.17928	7.78254e-08	1.83702e-06
ENSG00000260077	AC104794.2	1.51322	0.0138507	0.0711482
ENSG00000179673	RPRML	-2.99873	0.00238279	0.0165839
ENSG00000196712	NF1	-1.04687	7.19769e-08	1.71294e-06
ENSG00000197045	GMFB	-2.94059	9.29089e-69	3.75326e-65
ENSG00000197046	SIGLEC15	1.54916	0.00457448	0.0286632
ENSG00000213397	HAUS7	1.17874	0.000373614	0.00336828
ENSG00000123219	CENPK	-1.37875	2.59006e-09	8.31346e-08
ENSG00000163412	EIF4E3	-1.52077	0.000690873	0.00572414
ENSG00000092853	CLSPN	-1.43121	3.71929e-14	2.88148e-12
ENSG00000229334	AC046143.1	1.21857	0.0148291	0.0751904
ENSG00000227467	LINC01537	3.0042	0.00146273	0.0108765
ENSG00000155744	FAM126B	-1.66073	1.39982e-07	3.09736e-06
ENSG00000161011	SQSTM1	1.02107	1.61716e-39	2.2865e-36
ENSG00000287656	---	-2.06953	0.0457889	0.182215
ENSG00000257315	ZBED6	-1.2798	0.0256432	0.116171
ENSG00000124882	EREG	-1.0096	1.31463e-12	7.58673e-11
ENSG00000031691	CENPQ	-1.84525	1.0634e-18	1.66137e-16
ENSG00000279833	AL031846.2	1.05397	0.0143961	0.073403
ENSG00000214711	CAPN14	3.04489	0.0011877	0.00906964
ENSG00000146049	KAAG1	2.06203	0.0390163	0.161017
ENSG00000047365	ARAP2	-1.62418	3.88234e-10	1.48962e-08
ENSG00000275004	ZNF280B	-1.20462	0.00160745	0.0118158
ENSG00000230453	ANKRD18B	-1.35668	0.0327855	0.140641
ENSG00000146757	ZNF92	-1.08979	0.00217143	0.0153012
ENSG00000178695	KCTD12	-2.25171	0.000911466	0.00724408
ENSG00000080345	RIF1	-1.45212	1.0892e-07	2.47791e-06
ENSG00000231884	NDUFB1P1	1.47531	0.0362641	0.152238
ENSG00000067248	DHX29	-1.38844	1.73543e-12	9.7953e-11
ENSG00000065243	PKN2	-1.21462	1.16581e-08	3.25438e-07
ENSG00000012124	CD22	2.286	0.0022245	0.0156168
ENSG00000258790	AL121594.3	-1.56467	0.0448643	0.179242
ENSG00000267648	AC060766.5	-2.83254	0.010302	0.0560337
ENSG00000115816	CEBPZ	-1.0583	1.17954e-09	4.02351e-08
ENSG00000100568	VTI1B	-1.3428	2.01179e-35	2.10701e-32
ENSG00000100697	DICER1	-1.5423	2.0134e-10	8.13358e-09
ENSG00000228201	AL022341.1	2.53041	0.0182767	0.0890141
ENSG00000106392	C1GALT1	-1.19024	3.55594e-12	1.92634e-10
ENSG00000143674	MAP3K21	-1.48073	0.00485606	0.0301139
ENSG00000204362	AL590644.1	3.1878	0.000133623	0.00138207
ENSG00000225329	LHFPL3-AS2	-2.50188	0.00659865	0.0387854
ENSG00000166128	RAB8B	-1.096	3.3364e-07	6.79732e-06
ENSG00000011426	ANLN	-1.3297	2.3786e-26	1.01912e-23
ENSG00000257433	AC004241.1	1.7321	0.00123724	0.00941513
ENSG00000120756	PLS1	-1.46653	2.73503e-36	3.05171e-33
ENSG00000176971	FIBIN	2.66882	0.0104862	0.0568281
ENSG00000231607	DLEU2	-1.39854	0.00140699	0.0105228
ENSG00000082497	SERTAD4	-1.56518	0.036293	0.152307
ENSG00000135049	AGTPBP1	-2.30637	3.38268e-16	3.63709e-14
ENSG00000137996	RTCA	-1.09123	1.03644e-13	7.34549e-12
ENSG00000136021	SCYL2	-1.65445	4.31065e-18	6.21921e-16
ENSG00000261379	AC010735.1	-1.54985	0.00452367	0.0284267
ENSG00000128915	ICE2	-1.23495	8.88259e-14	6.44056e-12
ENSG00000166321	NUDT13	1.0681	0.000506041	0.00437354
ENSG00000186130	ZBTB6	-1.22137	3.63772e-06	5.75965e-05
ENSG00000266728	AC015688.5	1.53998	0.0176425	0.0865087
ENSG00000283341	AC068205.2	-2.70043	0.00315326	0.0209856
ENSG00000258186	SLC7A5P2	-1.30613	0.0186382	0.0903105
ENSG00000198924	DCLRE1A	-1.35017	1.48166e-17	1.9857e-15
ENSG00000172260	NEGR1	-1.16646	4.28863e-11	1.92804e-09
ENSG00000006042	TMEM98	1.11464	0.00633768	0.0375087
ENSG00000240216	CPHL1P	-2.48831	0.0254807	0.115601
ENSG00000286707	---	-2.10356	0.0415247	0.168777
ENSG00000065613	SLK	-1.16347	1.42243e-09	4.77715e-08
ENSG00000099338	CATSPERG	3.49704	0.000611723	0.00517294
ENSG00000145002	FAM86B2	-1.47022	0.00472939	0.0294706
ENSG00000234814	SVILP1	-1.28373	0.00397365	0.0254224
ENSG00000214376	VSTM5	-2.10962	0.0392252	0.161645
ENSG00000213064	SFT2D2	-1.04301	5.0503e-06	7.73213e-05
ENSG00000113615	SEC24A	-1.04781	3.68616e-12	1.97794e-10
ENSG00000166510	CCDC68	-1.83527	3.46988e-09	1.08541e-07
ENSG00000114933	INO80D	-1.38768	0.000158901	0.00160651
ENSG00000266680	AL135905.2	1.25274	0.00904776	0.0503945
ENSG00000160325	CACFD1	1.1331	1.00529e-21	2.49364e-19
ENSG00000163808	KIF15	-1.26875	2.62463e-11	1.21273e-09
ENSG00000277619	AC008406.3	2.65486	0.0055105	0.0333532
ENSG00000130812	ANGPTL6	2.07215	0.038504	0.1593
ENSG00000117724	CENPF	-1.42067	6.46249e-07	1.21426e-05
ENSG00000110723	EXPH5	-1.41299	0.0187374	0.0906542
ENSG00000134480	CCNH	-1.00098	1.55596e-09	5.14614e-08
ENSG00000136883	KIF12	1.06822	4.26726e-06	6.6302e-05
ENSG00000142959	BEST4	1.27593	0.00128054	0.00970806
ENSG00000112379	ARFGEF3	-1.89386	1.38961e-07	3.07716e-06
ENSG00000118922	KLF12	-1.57143	0.0425948	0.172366
ENSG00000138669	PRKG2	-2.44104	0.0158975	0.0794331
ENSG00000272140	AC022400.5	-1.71507	0.0117874	0.0624611
ENSG00000153956	CACNA2D1	-1.41356	1.16632e-17	1.58564e-15
ENSG00000138593	SECISBP2L	-1.20002	8.78535e-12	4.42838e-10
ENSG00000138594	TMOD3	-1.06859	1.53468e-09	5.08646e-08
ENSG00000104643	MTMR9	-1.29383	4.80295e-08	1.1893e-06
ENSG00000152332	UHMK1	-1.846	0.000296477	0.00275873
ENSG00000254290	AC124067.4	1.52545	3.15897e-14	2.46766e-12
ENSG00000126070	AGO3	-1.04465	4.90525e-07	9.51376e-06
ENSG00000279086	AC073130.3	1.58265	0.00459663	0.0287765
ENSG00000109063	MYH3	-2.6156	0.00457922	0.0286802
ENSG00000161860	SYCE2	1.62443	0.030126	0.132119
ENSG00000249158	PCDHA11	1.20644	0.0165907	0.0822209
ENSG00000122257	RBBP6	-1.24047	2.60407e-12	1.44105e-10
ENSG00000145734	BDP1	-1.47029	0.000335456	0.00306594
ENSG00000145736	GTF2H2	-1.6414	2.29962e-09	7.40644e-08
ENSG00000116675	DNAJC6	-1.20619	0.00123543	0.00940393
ENSG00000107864	CPEB3	-1.13976	0.0189599	0.091533
ENSG00000287250	---	2.7555	0.00617486	0.036691
ENSG00000181027	FKRP	1.02467	0.000212062	0.00206356
ENSG00000156273	BACH1	-1.14724	3.95111e-27	1.96017e-24
ENSG00000102098	SCML2	-1.88043	1.6563e-05	0.000221976
ENSG00000269855	RNF225	2.67113	0.00320114	0.0212493
ENSG00000102547	CAB39L	-1.2362	0.0120691	0.0636429
ENSG00000180776	ZDHHC20	-1.2084	1.30708e-10	5.45156e-09
ENSG00000115419	GLS	-1.00652	0.037296	0.155394
ENSG00000222005	LINC01118	2.4459	0.011126	0.0595311
ENSG00000222009	BTBD19	1.3556	0.00282592	0.0191405
ENSG00000113810	SMC4	-1.34918	2.07967e-11	9.8015e-10
ENSG00000225595	LINC01623	2.22115	0.0481873	0.18944
ENSG00000091039	OSBPL8	-1.39572	3.56902e-16	3.82291e-14
ENSG00000170571	EMB	-1.1751	6.73239e-10	2.43763e-08
ENSG00000187642	PERM1	3.25023	0.000448961	0.00394032
ENSG00000179761	PIPOX	1.48181	0.00038602	0.00345876
ENSG00000253785	AC008429.2	-1.78681	0.00444537	0.0279944
ENSG00000248124	RRN3P1	-1.02576	0.00167925	0.0122796
ENSG00000167216	KATNAL2	1.04166	0.0311428	0.135444
ENSG00000095585	BLNK	2.90616	0.00420446	0.0267237
ENSG00000264293	RN7SL657P	1.88157	0.0272814	0.122222
ENSG00000136492	BRIP1	-1.1645	9.06685e-05	0.000983099
ENSG00000138160	KIF11	-1.25	5.24242e-22	1.41186e-19
ENSG00000258920	FOXN3-AS1	1.80679	0.00785576	0.0448144
ENSG00000035499	DEPDC1B	-1.05272	2.85864e-19	4.89919e-17
ENSG00000235410	AL157896.1	-1.74662	0.0374491	0.155802
ENSG00000170903	MSANTD4	-1.42503	4.72622e-11	2.09809e-09
ENSG00000075711	DLG1	-1.00683	4.05812e-13	2.56151e-11
ENSG00000267270	PARD6G-AS1	1.41507	0.00895354	0.0499681
ENSG00000143228	NUF2	-1.07692	4.98688e-16	5.24234e-14
ENSG00000165029	ABCA1	-1.15804	2.28454e-07	4.83911e-06
ENSG00000115590	IL1R2	1.62719	0.00605354	0.0360431
ENSG00000257065	AL049844.1	-2.04686	0.0104029	0.0564415
ENSG00000218350	LYPLA1P3	-1.77151	0.0348512	0.147335
ENSG00000217128	FNIP1	-1.22613	1.74852e-21	4.08634e-19
ENSG00000182670	TTC3	-1.24388	6.84443e-07	1.27669e-05
ENSG00000228335	AC073063.1	1.54876	0.0307676	0.134225
ENSG00000237276	ANO7L1	1.52679	6.19203e-05	0.000701796
ENSG00000275126	HIST1H4L	2.304	0.0133865	0.0692518
ENSG00000125351	UPF3B	-1.12277	7.20724e-09	2.1011e-07
ENSG00000286669	---	1.80133	0.00336464	0.0221423
ENSG00000123094	RASSF8	-1.08856	1.05442e-11	5.23103e-10
ENSG00000129749	CHRNA10	2.57344	0.0143047	0.0730389
ENSG00000174953	DHX36	-1.1182	4.91596e-17	6.20596e-15
ENSG00000198406	BZW1P2	-1.14339	6.65512e-10	2.42111e-08
ENSG00000197860	SGTB	-1.32403	2.01694e-13	1.36121e-11
ENSG00000248592	TMEM110-MUSTN1	-1.22849	0.00967986	0.0532336
ENSG00000108091	CCDC6	-1.23681	5.2998e-15	4.63987e-13
ENSG00000145321	GC	-2.73684	0.00697817	0.0406696
ENSG00000224781	EIF4A2P4	1.98407	0.0391006	0.161273
ENSG00000224786	CETN4P	-1.26485	0.0083527	0.0471358
ENSG00000181381	DDX60L	-1.04155	2.01409e-05	0.000263922
ENSG00000116747	TROVE2	-1.50541	4.7839e-13	2.96664e-11
ENSG00000262481	TMEM256-PLSCR3	2.83334	0.000849311	0.00682684
ENSG00000228784	LINC00954	-2.19556	0.0283408	0.125891
ENSG00000168566	SNRNP48	-1.11969	6.46619e-10	2.36241e-08
ENSG00000156172	C8orf37	-1.94192	1.07793e-09	3.73094e-08
ENSG00000214955	AP000317.1	-1.94995	0.034526	0.146376
ENSG00000244349	AL662791.4	1.33779	0.00220569	0.0155001
ENSG00000008086	CDKL5	-1.27951	1.29969e-06	2.28704e-05
ENSG00000266835	GAPLINC	2.13421	0.0335515	0.143146
ENSG00000169019	COMMD8	-1.0439	2.37035e-05	0.000304954
ENSG00000164129	NPY5R	-1.5035	3.80498e-05	0.000460053
ENSG00000164120	HPGD	-1.61781	2.30558e-05	0.000297704
ENSG00000123612	ACVR1C	-2.9311	0.00789326	0.0449921
ENSG00000123610	TNFAIP6	-1.59266	0.00219151	0.0154196
ENSG00000083720	OXCT1	-1.08357	7.37416e-11	3.16429e-09
ENSG00000204556	AL450124.1	1.26987	0.00331444	0.0218855
ENSG00000277157	HIST1H4D	2.36032	0.021762	0.102147
ENSG00000005810	MYCBP2	-1.2875	1.37942e-09	4.64372e-08
ENSG00000254154	AL359075.2	1.45324	0.0125087	0.0654919
ENSG00000175105	ZNF654	-1.17405	3.40076e-07	6.9135e-06
ENSG00000214207	KRT18P10	-1.23285	0.00783405	0.0447087
ENSG00000106723	SPIN1	-2.45023	2.75402e-84	3.89391e-80
ENSG00000151151	IPMK	-1.01485	0.00074775	0.00612008
ENSG00000267169	AC022098.1	1.53227	5.6305e-05	0.00064592
ENSG00000263893	AC080037.1	1.12885	0.023586	0.10891
ENSG00000286161	---	2.73889	0.0340641	0.144852
ENSG00000186642	PDE2A	2.14449	0.00404433	0.0258161
ENSG00000279989	AC011815.3	-2.38653	0.0290821	0.128578
ENSG00000228126	FALEC	-2.15273	0.0443862	0.177859
ENSG00000146112	PPP1R18	1.41267	0.00577873	0.034665
ENSG00000273784	AL137058.2	-1.04448	0.00707257	0.0411265
ENSG00000277726	AL109811.4	-1.98444	0.00969582	0.0532815
ENSG00000274266	SNORA73A	3.33032	3.60888e-09	1.12013e-07
ENSG00000070950	RAD18	-1.38822	5.90154e-13	3.57353e-11
ENSG00000270392	PFN1P2	-2.30496	0.0113011	0.0602739
ENSG00000214650	AC073592.1	2.01949	0.0347346	0.147033
ENSG00000234720	ATP5A1P8	-2.35307	0.0419103	0.170059
ENSG00000134318	ROCK2	-1.44173	1.10318e-07	2.50568e-06
ENSG00000262074	SNORD3B-2	1.63736	0.0214767	0.101068
ENSG00000261684	AC018362.1	3.00039	0.00472222	0.0294706
ENSG00000105971	CAV2	-1.31269	8.34345e-22	2.16455e-19
ENSG00000138246	DNAJC13	-1.23049	8.3845e-10	2.96371e-08
ENSG00000244184	AC091153.3	3.31682	0.000577357	0.00490875
ENSG00000283597	FAM169B	-1.31438	0.032708	0.140373
ENSG00000080839	RBL1	-1.06158	4.11279e-06	6.4078e-05
ENSG00000183476	SH2D7	1.29838	0.0325681	0.140006
ENSG00000177125	ZBTB34	-1.01274	3.21871e-06	5.16858e-05
ENSG00000253910	PCDHGB2	1.31553	1.64593e-06	2.8294e-05
ENSG00000253919	THAP12P7	-1.38639	0.0102052	0.0556464
ENSG00000241563	CORT	-1.89866	0.0461447	0.183347
ENSG00000223704	LINC01422	2.70133	0.010553	0.057048
ENSG00000225411	CR786580.1	2.42045	0.0105568	0.0570575
ENSG00000168078	PBK	-1.23665	2.36213e-18	3.553e-16
ENSG00000115935	WIPF1	-2.68547	0.0330132	0.141361
ENSG00000102780	DGKH	-1.95609	3.61564e-09	1.12013e-07
ENSG00000284708	AL031731.1	2.40491	0.0386102	0.159646
ENSG00000105784	RUNDC3B	-2.18021	0.0367528	0.15371
ENSG00000135655	USP15	-1.18729	1.48337e-14	1.20536e-12
ENSG00000106692	FKTN	-1.33988	2.59893e-06	4.2753e-05
ENSG00000155970	MICU3	-1.42118	0.0226688	0.105519
ENSG00000155975	VPS37A	-1.28259	2.65932e-10	1.05028e-08
ENSG00000247081	BAALC-AS1	1.14181	0.00098604	0.00774319
ENSG00000122786	CALD1	-1.44128	3.73418e-15	3.37365e-13
ENSG00000171631	P2RY6	3.79307	3.24889e-05	0.00040189
ENSG00000120063	GNA13	-1.15905	5.74677e-17	7.12751e-15
ENSG00000244731	C4A	1.05158	5.94739e-13	3.5936e-11
ENSG00000187325	TAF9B	-1.21947	4.3042e-27	2.09852e-24
ENSG00000145241	CENPC	-1.30941	2.30258e-06	3.83121e-05
ENSG00000133731	IMPA1	-1.05456	3.81374e-13	2.43442e-11
ENSG00000133739	LRRCC1	-2.30856	1.84408e-05	0.000243905
ENSG00000080293	SCTR	1.05443	0.0023784	0.0165615
ENSG00000144597	EAF1	-1.12261	1.16005e-13	8.11979e-12
ENSG00000175054	ATR	-1.42978	6.91616e-12	3.53662e-10
ENSG00000014123	UFL1	-1.22604	2.81266e-10	1.10621e-08
ENSG00000067533	RRP15	-1.47842	1.55094e-15	1.51233e-13
ENSG00000267655	AC125437.1	2.36621	0.0326575	0.140263
ENSG00000236698	EIF1AXP1	-1.18676	0.0238441	0.10994
ENSG00000180537	RNF182	-1.49486	0.000171473	0.00171704
ENSG00000180530	NRIP1	-1.1043	5.7481e-15	5.00138e-13
ENSG00000263818	AC091178.1	1.14113	0.000243935	0.00233277
ENSG00000009413	REV3L	-1.48025	1.24872e-06	2.20145e-05
ENSG00000186020	ZNF529	-1.29637	0.0386199	0.159663
ENSG00000250362	AC008592.1	-2.32764	0.015899	0.0794331
ENSG00000100749	VRK1	-1.04875	2.77937e-15	2.5939e-13
ENSG00000177565	TBL1XR1	-1.0575	1.78854e-15	1.72616e-13
ENSG00000112144	ICK	-1.15703	1.17474e-08	3.27608e-07
ENSG00000285906	---	1.40397	7.76533e-05	0.000857431
ENSG00000205765	C5orf51	-1.55132	2.40115e-08	6.30453e-07
ENSG00000205763	RP9P	-1.15619	3.1552e-05	0.000392533
ENSG00000164603	BMT2	-1.31783	2.50233e-08	6.54919e-07
ENSG00000204179	PTPN20	-1.3797	0.0177384	0.0869035
ENSG00000067082	KLF6	-1.63945	0.0444422	0.178033
ENSG00000072736	NFATC3	-1.12473	5.99269e-10	2.21229e-08
ENSG00000145850	TIMD4	-1.13521	0.0228998	0.106447
ENSG00000154001	PPP2R5E	-1.03051	9.70229e-10	3.39977e-08
ENSG00000111341	MGP	2.34607	0.0151457	0.0764803
ENSG00000105467	SYNGR4	2.23976	0.0295074	0.130031
ENSG00000048649	RSF1	-1.06136	1.66213e-11	7.92608e-10
ENSG00000138756	BMP2K	-1.58959	8.69168e-15	7.35878e-13
ENSG00000138758	2023-09-11	-1.06813	2.77706e-06	4.5236e-05
ENSG00000119906	SLF2	-1.21184	1.08034e-16	1.29449e-14
ENSG00000085563	ABCB1	-1.10199	1.72071e-11	8.17785e-10
ENSG00000213057	C1orf220	-1.411	0.0416874	0.169179
ENSG00000260973	AC009021.2	-2.29242	0.0219209	0.102748
ENSG00000162825	NBPF20	-1.39293	2.2107e-05	0.000286555
ENSG00000225783	MIAT	2.24656	0.0290021	0.128244
ENSG00000254004	ZNF260	-1.53651	2.44747e-08	6.41422e-07
ENSG00000005249	PRKAR2B	-2.62869	4.52571e-05	0.000535249
ENSG00000165323	FAT3	-1.33219	5.07515e-06	7.76597e-05
ENSG00000165322	ARHGAP12	-1.26388	2.17407e-15	2.06998e-13
ENSG00000121350	PYROXD1	-1.94883	3.28371e-09	1.03404e-07
ENSG00000082258	CCNT2	-1.61161	2.67069e-16	2.95007e-14
ENSG00000161958	FGF11	-1.38935	0.00668539	0.0391821
ENSG00000240695	AC117382.1	-2.1321	0.0357915	0.15059
ENSG00000272277	AL031963.3	1.43211	0.0033551	0.0221
ENSG00000236404	VLDLR-AS1	-2.48233	0.00831365	0.0469717
ENSG00000270108	AL049840.5	-1.32083	0.0411381	0.16755
ENSG00000123545	NDUFAF4	-1.06824	0.000525579	0.00452706
ENSG00000170242	USP47	-1.4207	3.83274e-08	9.65974e-07
ENSG00000142235	LMTK3	1.02191	0.00106596	0.00826291
ENSG00000115827	DCAF17	-1.20692	0.00111877	0.00861327
ENSG00000138658	ZGRF1	-1.37918	0.0136276	0.0702059
ENSG00000146263	MMS22L	-1.36684	6.98906e-12	3.56745e-10
ENSG00000137040	RANBP6	-1.10299	4.54871e-07	8.88931e-06
ENSG00000108021	FAM208B	-1.69981	9.17947e-15	7.72551e-13
ENSG00000221994	ZNF630	1.13619	0.00386695	0.0248353
ENSG00000150768	DLAT	-1.10794	2.89993e-19	4.94002e-17
ENSG00000151414	NEK7	-1.48518	1.60029e-28	1.02848e-25
ENSG00000024526	DEPDC1	-1.23183	3.20472e-12	1.74948e-10
ENSG00000149548	CCDC15	-1.03257	0.00108377	0.00838265
ENSG00000205189	ZBTB10	-1.24911	3.69228e-05	0.000448497
ENSG00000144320	LNPK	-1.00763	1.56713e-10	6.3855e-09
ENSG00000176907	C8orf4	1.6338	0.0183603	0.0892955
ENSG00000198146	ZNF770	-1.91658	1.14526e-26	5.1406e-24
ENSG00000214174	AMZ2P1	-1.10825	0.000626947	0.00527643
ENSG00000279145	AC011912.1	-2.77544	0.00340193	0.0223305
ENSG00000136634	IL10	1.89828	0.000368958	0.00333368
ENSG00000261490	AC005674.2	-1.47525	0.022097	0.103419
ENSG00000122481	RWDD3	-1.16881	8.5673e-05	0.000935752
ENSG00000122483	CCDC18	-1.45941	0.00493242	0.0305072
ENSG00000215347	SLC25A5P1	3.32591	0.000480988	0.00417861
ENSG00000153006	SREK1IP1	-1.16977	4.24501e-10	1.61345e-08
ENSG00000114739	ACVR2B	-1.0415	0.00630894	0.0373867
ENSG00000139793	MBNL2	-1.37392	7.69773e-05	0.000850631
ENSG00000104131	EIF3J	-1.07198	3.69905e-12	1.98109e-10
ENSG00000107443	CCNJ	-1.01306	5.87982e-06	8.82067e-05
ENSG00000151338	MIPOL1	-1.23718	0.00323067	0.0213976
ENSG00000213160	KLHL23	-1.28201	8.86902e-07	1.61805e-05
ENSG00000211454	AKR7L	-1.946	0.0133592	0.0691761
ENSG00000178860	MSC	1.50472	0.00162016	0.0118907
ENSG00000162402	USP24	-1.14787	3.17176e-10	1.23371e-08
ENSG00000279168	AC105052.3	1.00467	0.019355	0.0929666
ENSG00000261116	AL049555.1	-4.02945	1.18164e-05	0.000163877
ENSG00000283138	AC006207.1	2.74243	0.0127948	0.0667177
ENSG00000105137	SYDE1	-1.02655	1.58195e-18	2.4445e-16
ENSG00000081014	AP4E1	-1.8193	3.0237e-21	6.73261e-19
ENSG00000081019	RSBN1	-1.52125	1.38672e-10	5.72461e-09
ENSG00000287935	---	1.46569	0.0121624	0.0640463
ENSG00000144893	MED12L	-1.67653	1.79474e-05	0.000238271
ENSG00000241962	AC079447.1	-3.31402	0.000380739	0.00342012
ENSG00000231574	LINC02015	1.08261	0.047963	0.188815
ENSG00000131437	KIF3A	-1.50241	1.64846e-08	4.48223e-07
ENSG00000163029	SMC6	-1.51052	3.64667e-15	3.32647e-13
ENSG00000133302	SLF1	-1.22932	1.743e-06	2.97457e-05
ENSG00000070367	EXOC5	-1.60149	2.38092e-20	4.775e-18
ENSG00000138138	ATAD1	-1.00195	1.14798e-17	1.56825e-15
ENSG00000173230	GOLGB1	-1.11464	1.99767e-05	0.000262014
ENSG00000258919	AL049836.1	2.56387	0.0121849	0.0641291
ENSG00000151135	TMEM263	-1.26683	2.0009e-09	6.48128e-08
ENSG00000103540	CCP110	-1.95528	3.11366e-13	2.01945e-11
ENSG00000131375	CAPN7	-1.06987	0.000124564	0.00129692
ENSG00000131374	TBC1D5	-1.04739	0.00180899	0.0130663
ENSG00000110318	CEP126	-1.46378	0.000243464	0.00233063
ENSG00000186871	ERCC6L	-1.10014	3.86522e-05	0.0004663
ENSG00000151914	DST	-1.40233	1.32961e-23	4.6418e-21
ENSG00000101333	PLCB4	-1.09235	4.19782e-07	8.32441e-06
ENSG00000186106	ANKRD46	-1.19918	6.86855e-06	0.000100793
ENSG00000198739	LRRTM3	2.14672	0.0304088	0.133153
ENSG00000273064	AC017083.2	2.82901	0.00442766	0.0279227
ENSG00000179300	RTL3	-2.27698	0.0456855	0.182008
ENSG00000137710	RDX	-1.06169	3.59757e-13	2.30163e-11
ENSG00000067167	TRAM1	-1.45179	1.77842e-61	5.5878e-58
ENSG00000039319	ZFYVE16	-1.47719	9.10336e-22	2.29844e-19
ENSG00000273373	AL355488.2	-3.49282	0.000699799	0.00578285
ENSG00000135387	CAPRIN1	-1.12849	5.67416e-23	1.76323e-20
ENSG00000105251	SHD	-1.52143	0.0419369	0.170142
ENSG00000136122	BORA	-1.07486	2.33271e-07	4.93006e-06
ENSG00000070087	PFN2	-1.53915	4.53053e-39	6.10069e-36
ENSG00000233178	AL161457.2	-2.60854	0.0083021	0.0469342
ENSG00000261706	AP001505.1	1.05432	0.00132744	0.0100127
ENSG00000206073	SERPINB4	2.25021	0.0248555	0.113347
ENSG00000251562	MALAT1	-1.04437	4.48498e-06	6.94559e-05
ENSG00000104081	BMF	1.02088	2.36045e-10	9.4145e-09
ENSG00000268423	AC093503.1	2.33012	0.0125823	0.065804
ENSG00000197147	LRRC8B	-1.17449	8.71542e-08	2.03682e-06
ENSG00000160185	UBASH3A	1.54855	0.0311311	0.135414
ENSG00000160188	RSPH1	1.33007	6.52585e-08	1.56654e-06
ENSG00000198677	TTC37	-1.11804	1.43077e-22	4.08679e-20
ENSG00000262075	DKFZP434A062	2.24211	0.0395507	0.162733
ENSG00000279453	Z99129.4	-3.60768	0.000268437	0.00253536
ENSG00000129422	MTUS1	-1.37996	1.0714e-10	4.53549e-09
ENSG00000185467	KPNA7	2.18632	0.0316892	0.137273
ENSG00000137502	RAB30	-1.04756	0.00580873	0.0348154
ENSG00000081386	ZNF510	-1.11404	1.0623e-05	0.000149377
ENSG00000275764	AC092747.4	-2.16224	0.000325528	0.00298678
ENSG00000260534	AC100827.3	-1.7739	0.0192734	0.0926579
ENSG00000129167	TPH1	-2.20198	0.0463562	0.183955
ENSG00000178882	RFLNA	1.67963	0.000462425	0.00403844
ENSG00000082126	MPP4	-2.15709	0.033922	0.144313
ENSG00000149308	NPAT	-1.18306	3.75259e-06	5.91174e-05
ENSG00000215695	RSC1A1	1.08419	0.00998305	0.0546353
ENSG00000115464	USP34	-1.55925	1.0314e-06	1.8518e-05
ENSG00000148835	TAF5	-1.04045	2.78114e-06	4.52764e-05
ENSG00000108839	ALOX12	1.30157	0.00221156	0.0155375
ENSG00000246877	DNM1P35	2.90987	0.0305277	0.133508
ENSG00000257453	AC011611.3	2.00988	0.0404129	0.165455
ENSG00000286138	---	2.48764	0.0189174	0.0913813
ENSG00000163535	SGO2	-1.46175	0.000512345	0.00442114
ENSG00000127561	SYNGR3	-1.08367	0.0331548	0.141924
ENSG00000107679	PLEKHA1	-1.23862	4.59399e-10	1.72522e-08
ENSG00000166479	TMX3	-1.20006	8.55859e-22	2.18036e-19
ENSG00000196177	ACADSB	-1.32895	3.15909e-06	5.08439e-05
ENSG00000225766	DHRS4L1	-3.17019	0.00143045	0.0106673
ENSG00000247157	LINC01252	-2.76767	0.00763692	0.0437514
ENSG00000163946	FAM208A	-1.35421	4.6356e-15	4.10926e-13
ENSG00000252481	SCARNA13	2.6025	0.0124888	0.065424
ENSG00000249222	ATP5L2	-1.96564	0.0488595	0.191576
ENSG00000182326	C1S	1.10818	2.2944e-19	3.95617e-17
ENSG00000143797	MBOAT2	-1.47091	1.77676e-28	1.11652e-25
ENSG00000176853	FAM91A1	-1.22061	4.80611e-19	7.76613e-17
ENSG00000168769	TET2	-1.09428	3.0582e-09	9.69503e-08
ENSG00000226259	GTF2H2B	-1.42933	4.68386e-15	4.13907e-13
ENSG00000118193	KIF14	-2.01466	7.14957e-11	3.08665e-09
ENSG00000051825	MPHOSPH9	-1.60097	1.5536e-11	7.47157e-10
ENSG00000113946	CLDN16	2.16401	0.0289788	0.128161
ENSG00000203876	ADD3-AS1	3.31899	0.00041459	0.00368324
ENSG00000262585	LINC01979	2.37285	0.012699	0.0663285
ENSG00000213085	CFAP45	1.15248	0.000924663	0.00732409
ENSG00000247315	ZCCHC3	1.19705	1.50316e-28	9.88522e-26
ENSG00000255046	AC069185.1	2.13421	0.0335515	0.143146
ENSG00000157106	SMG1	-1.4491	3.54901e-12	1.92634e-10
ENSG00000157107	FCHO2	-1.35277	2.17167e-13	1.45178e-11
ENSG00000226754	AL606760.1	2.17594	0.035019	0.147889
ENSG00000257551	HLX-AS1	1.96221	0.00452309	0.0284267
ENSG00000130224	LRCH2	-2.44144	6.3379e-07	1.19323e-05
ENSG00000130222	GADD45G	2.05438	0.0383372	0.158725
ENSG00000145375	SPATA5	-1.64061	1.87163e-14	1.50787e-12
ENSG00000271991	AC013400.1	-2.06969	0.0396536	0.163007
ENSG00000004468	CD38	-1.78656	0.000448677	0.00393905
ENSG00000269001	AC092070.2	-1.28975	0.00788908	0.0449773
ENSG00000236901	MIR600HG	-1.49417	0.0119472	0.0631716
ENSG00000180488	MIGA1	-1.30631	8.85696e-11	3.76627e-09
ENSG00000169314	C22orf15	3.15964	0.00103573	0.00807285
ENSG00000143190	POU2F1	-1.12289	3.92688e-06	6.1494e-05
ENSG00000225422	RBMS1P1	-1.91781	0.000949241	0.00749167
ENSG00000164938	TP53INP1	-1.17792	2.81961e-05	0.000354842
ENSG00000166225	FRS2	-1.20459	0.00167064	0.0122295
ENSG00000148943	LIN7C	-1.2813	1.16503e-10	4.90981e-09
ENSG00000153317	ASAP1	-1.22344	3.0411e-06	4.91688e-05
ENSG00000006634	DBF4	-1.4235	8.41745e-14	6.15061e-12
ENSG00000100580	TMED8	-1.03335	1.03122e-16	1.24089e-14
ENSG00000164151	ICE1	-1.08013	7.04133e-12	3.58765e-10
ENSG00000254979	AP000781.2	1.91658	1.25342e-10	5.25879e-09
ENSG00000106336	FBXO24	1.3782	0.022844	0.106265
ENSG00000139350	NEDD1	-1.46259	5.50472e-17	6.85738e-15
ENSG00000206538	VGLL3	-1.30704	6.02376e-05	0.000685472
ENSG00000154642	C21orf91	-1.23484	3.62396e-05	0.000441908
ENSG00000072133	RPS6KA6	-1.42145	0.0135416	0.0698905
ENSG00000081307	UBA5	-1.0709	1.51555e-10	6.19316e-09
ENSG00000205133	TRIQK	-1.04732	1.20819e-05	0.00016723
ENSG00000234076	TPRG1-AS1	2.87572	0.0258836	0.117091
ENSG00000230319	AL022476.1	2.04668	0.0372397	0.155228
ENSG00000272077	AC124045.1	-3.29449	0.000752388	0.00614914
ENSG00000273472	AC096733.2	1.11705	0.0230981	0.1072
ENSG00000214248	AC010336.1	2.68017	0.00132447	0.00999554
ENSG00000144674	GOLGA4	-2.08402	0.000166133	0.00167066
ENSG00000139173	TMEM117	-2.44738	0.0490646	0.192221
ENSG00000146858	ZC3HAV1L	-1.21239	0.000270217	0.00254962
ENSG00000163605	PPP4R2	-1.61665	2.61303e-16	2.89769e-14
ENSG00000214456	PLIN5	1.75516	0.000148626	0.00151892
ENSG00000114166	KAT2B	-1.14947	3.2104e-09	1.01321e-07
ENSG00000181773	GPR3	1.59193	0.000704543	0.00581526
ENSG00000227630	LINC01132	2.71001	0.00369131	0.0239136
ENSG00000127870	RNF6	-1.1183	6.01838e-07	1.13838e-05
ENSG00000114786	ABHD14A-ACY1	1.16917	0.00456522	0.0286179
ENSG00000119401	TRIM32	1.85162	0.000756834	0.00617299
ENSG00000104218	CSPP1	-1.0785	3.68882e-05	0.00044846
ENSG00000284116	AL772307.1	-2.40728	0.00029549	0.00275136
ENSG00000280149	AC004877.2	-2.30958	0.030108	0.132061
ENSG00000177599	ZNF491	1.32466	0.0100668	0.0550145
ENSG00000224411	HSP90AA2P	-1.60761	2.51467e-09	8.08065e-08
ENSG00000137628	DDX60	-1.4552	5.44894e-08	1.33176e-06
ENSG00000269981	AL627309.8	-2.24183	0.00724528	0.041984
ENSG00000269983	AC146944.4	-1.71993	4.2644e-05	0.000507101
ENSG00000271855	AC073195.1	-1.67124	0.022902	0.106447
ENSG00000271858	CYB561D2	3.21734	0.00103259	0.00805947
ENSG00000042062	RIPOR3	1.75961	0.00165682	0.0121468
ENSG00000005108	THSD7A	1.27475	0.0132051	0.068504
ENSG00000142875	PRKACB	-1.10559	5.46397e-08	1.33428e-06
ENSG00000165650	PDZD8	-1.47806	1.51163e-10	6.18608e-09
ENSG00000115540	MOB4	-1.14792	4.33419e-12	2.3038e-10
ENSG00000138182	KIF20B	-1.73184	2.46129e-11	1.14659e-09
ENSG00000100206	DMC1	1.01826	0.0215951	0.10149
ENSG00000168280	KIF5C	-3.68743	9.18876e-05	0.000993651
ENSG00000168283	BMI1	-1.70301	1.56823e-17	2.09181e-15
ENSG00000052723	SIKE1	-1.44673	6.92844e-11	3.00495e-09
ENSG00000185842	DNAH14	-1.46767	2.76494e-07	5.74905e-06
ENSG00000114331	ACAP2	-1.58179	1.74888e-20	3.58367e-18
ENSG00000150893	FREM2	-1.19908	0.000303488	0.00281841
ENSG00000253174	AC009630.2	-2.55257	0.0349239	0.147578
ENSG00000244482	LILRA6	2.019	0.0489498	0.191824
ENSG00000287678	---	-2.14599	0.0361497	0.151854
ENSG00000198780	FAM169A	-2.24069	5.22028e-06	7.94933e-05
ENSG00000198788	MUC2	2.31649	0.0210712	0.0995242
ENSG00000183873	SCN5A	1.8985	2.35315e-06	3.90049e-05
ENSG00000124208	TMEM189-UBE2V1	3.35381	5.73638e-10	2.12599e-08
ENSG00000167528	ZNF641	1.36834	0.00634086	0.0375193
ENSG00000163866	SMIM12	1.18203	4.10296e-14	3.15281e-12
ENSG00000177034	MTX3	-1.46638	8.30843e-07	1.52167e-05
ENSG00000236453	AC003092.1	2.03055	0.0390215	0.161017
ENSG00000085719	CPNE3	-1.09404	2.79187e-18	4.13342e-16
ENSG00000069493	CLEC2D	-2.72722	0.0103964	0.0564277
ENSG00000105866	SP4	-1.18031	5.62435e-05	0.000645477
ENSG00000138685	FGF2	-1.32172	3.51197e-20	6.94486e-18
ENSG00000138688	KIAA1109	-1.78207	8.46485e-14	6.16931e-12
ENSG00000100503	NIN	-1.25726	5.71527e-13	3.48311e-11
ENSG00000223891	OSER1-AS1	1.11134	7.78544e-11	3.33571e-09
ENSG00000117983	MUC5B	1.01093	7.27602e-05	0.000810045
ENSG00000196542	SPTSSB	-2.57806	0.0182701	0.0890141
ENSG00000226659	AC021028.1	1.10556	0.00912096	0.0507222
ENSG00000165410	CFL2	-1.73381	7.29648e-06	0.000106356
ENSG00000090520	DNAJB11	-1.07723	8.04828e-20	1.50721e-17
ENSG00000187546	AGMO	1.54681	0.000358337	0.00324673
ENSG00000253844	AC064807.2	2.03646	0.0479682	0.188815
ENSG00000253846	PCDHGA10	2.1299	0.0392017	0.161572
ENSG00000089597	GANAB	1.20284	3.75297e-33	3.21595e-30
ENSG00000197969	VPS13A	-2.13428	6.9241e-07	1.28985e-05
ENSG00000111981	ULBP1	-1.46629	0.00673469	0.0394212
ENSG00000164211	STARD4	-1.33077	6.34707e-20	1.19655e-17
ENSG00000168944	CEP120	-1.47534	2.71255e-09	8.66728e-08
ENSG00000159899	NPR2	1.04556	0.0156302	0.0784294
ENSG00000265185	SNORD3B-1	2.08455	4.28604e-05	0.000509461
ENSG00000237399	PITRM1-AS1	-1.98196	0.0478126	0.188438
ENSG00000166845	C18orf54	-1.32603	0.000133744	0.00138282
ENSG00000102781	KATNAL1	-1.31483	2.1175e-08	5.63829e-07
ENSG00000277232	GTSE1-AS1	1.92342	0.00911323	0.0506892
ENSG00000129003	VPS13C	-1.39403	1.86654e-08	5.03165e-07
ENSG00000087076	HSD17B14	3.94814	1.96227e-05	0.000257968
ENSG00000178074	C2orf69	-1.08141	3.14967e-05	0.000392018
ENSG00000273063	AC007250.1	2.3565	0.0320597	0.13841
ENSG00000237988	OR2I1P	1.82026	9.95631e-10	3.47586e-08
ENSG00000272087	AC080013.4	-2.8739	0.00608837	0.0362152
ENSG00000196911	KPNA5	-1.36603	0.000481375	0.00418069
ENSG00000116406	EDEM3	-1.39628	1.62243e-18	2.49343e-16
ENSG00000115355	CCDC88A	-1.18393	5.98392e-05	0.000681306
ENSG00000225489	AL354707.1	1.20842	0.00812032	0.0461005
ENSG00000187260	WDR86	1.11841	0.00212019	0.0149925
ENSG00000179454	KLHL28	-1.68752	1.55965e-08	4.26124e-07
ENSG00000164398	ACSL6	-3.27138	0.000639167	0.00536649
ENSG00000164023	SGMS2	-1.6224	5.68899e-19	9.08889e-17
ENSG00000167613	LAIR1	1.00785	0.00334681	0.0220506
ENSG00000135960	EDAR	-1.15027	0.0257277	0.116498
ENSG00000135968	GCC2	-1.23523	4.16437e-08	1.04028e-06
ENSG00000129595	EPB41L4A	-1.12868	0.00599848	0.0357632
ENSG00000273061	CDC37L1-AS1	2.11246	0.0373119	0.155427
ENSG00000238741	SCARNA7	2.04111	0.00100404	0.00786927
ENSG00000272316	AL021368.2	-1.16457	0.0286734	0.127049
ENSG00000278385	AC121338.2	2.39018	0.0326678	0.140285
ENSG00000204314	PRRT1	1.02739	0.000746645	0.00611635
ENSG00000204310	AGPAT1	-1.24127	8.97737e-45	1.58664e-41
ENSG00000130294	KIF1A	2.08389	0.0242839	0.111387
ENSG00000263432	RN7SL689P	-1.48801	0.0461048	0.183214
ENSG00000273382	AL356488.3	1.11217	0.0121095	0.0638151
ENSG00000279660	AC005703.6	2.0838	0.043625	0.175654
ENSG00000055208	TAB2	-1.18734	5.76659e-14	4.3601e-12
ENSG00000251580	LINC02482	1.58605	0.00074563	0.0061098
ENSG00000076770	MBNL3	-1.58702	3.48556e-06	5.53734e-05
ENSG00000156804	FBXO32	1.13817	1.03968e-19	1.88462e-17
ENSG00000267069	AP005264.1	2.09249	0.0423629	0.171674
ENSG00000118596	SLC16A7	-1.75795	7.29557e-27	3.38203e-24
ENSG00000225968	ELFN1	1.77799	0.00273385	0.0186194
ENSG00000162069	BICDL2	2.95316	0.00643147	0.0379368
ENSG00000119314	PTBP3	-1.56135	1.55062e-27	7.97244e-25
ENSG00000185477	GPRIN3	-1.00015	0.0319528	0.138054
ENSG00000121207	LRAT	-1.01361	0.0242672	0.111328
ENSG00000196668	LINC00173	1.93871	0.0481357	0.189316
ENSG00000197136	PCNX3	1.08812	3.39939e-12	1.85218e-10
ENSG00000203965	EFCAB7	-1.23703	1.34853e-06	2.36561e-05
ENSG00000273253	AL022328.4	1.14241	0.0271287	0.121692
ENSG00000145715	RASA1	-1.15491	1.12842e-11	5.55916e-10
ENSG00000271109	AC008555.5	1.05604	0.0422142	0.171145
ENSG00000133858	ZFC3H1	-1.78279	1.59396e-07	3.48871e-06
ENSG00000110665	C11orf21	2.00856	0.0407785	0.166566
ENSG00000117122	MFAP2	1.24092	3.98166e-05	0.000477496
ENSG00000147027	TMEM47	-1.07631	0.00110377	0.00851403
ENSG00000128059	PPAT	-1.13006	6.08336e-15	5.27685e-13
ENSG00000118200	CAMSAP2	-1.36719	9.50248e-27	4.33405e-24
ENSG00000149357	LAMTOR1	1.03336	7.60818e-10	2.71304e-08
ENSG00000146376	ARHGAP18	-1.43688	6.03188e-40	8.97735e-37
ENSG00000227053	AC105446.1	1.0389	0.0294413	0.1298
ENSG00000164292	RHOBTB3	-1.05603	1.88007e-13	1.27493e-11
ENSG00000196460	RFX8	-1.64631	3.85554e-05	0.000465529
ENSG00000107290	SETX	-1.26449	3.55315e-12	1.92634e-10
ENSG00000104267	CA2	-1.45673	8.5811e-07	1.56654e-05
ENSG00000152128	TMEM163	1.00319	8.33734e-08	1.95654e-06
ENSG00000279133	AC018628.1	-2.91109	0.00368226	0.0238604
ENSG00000286104	---	1.79274	9.57199e-10	3.35827e-08
ENSG00000254449	AP002765.1	1.74414	0.0410131	0.167162
ENSG00000254445	HSPB2-C11orf52	2.76442	0.0141805	0.0725261
ENSG00000051382	PIK3CB	-1.43079	8.59222e-28	4.58436e-25
ENSG00000125977	EIF2S2	-1.17156	2.60578e-28	1.53513e-25
ENSG00000165995	CACNB2	1.97385	0.0298242	0.13108
ENSG00000198326	TMEM239	2.29747	0.0147885	0.0750672
ENSG00000277496	AL357033.4	1.61799	0.000662101	0.00553413
ENSG00000249850	KRT18P31	1.92232	0.0433032	0.174583
ENSG00000083535	PIBF1	-1.54835	5.69618e-06	8.57246e-05
ENSG00000066739	ATG2B	-1.0501	1.10938e-07	2.51613e-06
ENSG00000067064	IDI1	-1.03369	3.14046e-19	5.3144e-17
ENSG00000060491	OGFR	1.25995	5.72116e-52	1.34819e-48
ENSG00000231993	EP300-AS1	1.37727	0.0442587	0.177474
ENSG00000111670	GNPTAB	-1.0886	3.34633e-07	6.81263e-06
ENSG00000116489	CAPZA1	-1.11804	7.41186e-23	2.20624e-20
ENSG00000267253	AC055813.1	1.66011	0.0467865	0.185123
ENSG00000181634	TNFSF15	-1.29986	2.03155e-07	4.34226e-06
ENSG00000162614	NEXN	-1.66287	0.0139934	0.0718029
ENSG00000267532	MIR497HG	-1.694	0.0156018	0.0783776
ENSG00000100433	KCNK10	2.55543	0.00442475	0.0279106
ENSG00000248713	AC083902.2	2.902	0.00731504	0.0422325
ENSG00000197780	TAF13	-1.16792	1.35872e-12	7.80931e-11
ENSG00000155850	SLC26A2	-1.28353	1.8075e-07	3.90172e-06
ENSG00000162551	ALPL	2.09943	0.0361633	0.151883
ENSG00000165525	NEMF	-1.97409	3.90675e-21	8.43322e-19
ENSG00000154734	ADAMTS1	-1.11972	8.16136e-10	2.88845e-08
ENSG00000058272	PPP1R12A	-1.52242	1.59264e-21	3.78459e-19
ENSG00000136824	SMC2	-1.75004	1.00291e-06	1.80753e-05
ENSG00000094916	CBX5	-1.09363	1.44659e-08	3.987e-07
ENSG00000231638	LUARIS	1.65416	0.00468041	0.0292427
ENSG00000135333	EPHA7	-1.42029	6.84814e-05	0.000767241
ENSG00000221947	XKR9	1.15704	0.0122073	0.0642109
ENSG00000188263	IL17REL	2.16401	0.0289788	0.128161
ENSG00000115808	STRN	-1.37315	5.25254e-08	1.29158e-06
ENSG00000259974	LINC00261	1.47703	0.011681	0.0620193
ENSG00000118985	ELL2	-2.16551	3.94471e-62	1.39436e-58
ENSG00000136628	EPRS	-1.54512	1.56709e-56	4.4314e-53
ENSG00000174501	ANKRD36C	-1.43714	0.0255518	0.115887
ENSG00000139044	B4GALNT3	1.17649	0.000226025	0.00217918
ENSG00000087470	DNM1L	-1.19936	1.06237e-06	1.90259e-05
ENSG00000150938	CRIM1	-1.01287	6.65196e-07	1.24737e-05
ENSG00000229766	AL021396.1	-2.4911	0.00726795	0.0420524
ENSG00000273443	AL645608.9	1.29084	0.0162252	0.0807633
ENSG00000056277	ZNF280C	-1.56687	4.5337e-06	7.01719e-05
ENSG00000186854	TRABD2A	-1.23103	1.14196e-05	0.000159233
ENSG00000091409	ITGA6	-2.07433	1.07742e-50	2.34364e-47
ENSG00000258727	AL135999.1	1.63185	0.00206718	0.01468
ENSG00000112419	PHACTR2	-1.66726	1.48828e-06	2.59147e-05
ENSG00000112414	ADGRG6	-1.15876	2.27032e-12	1.2613e-10
ENSG00000283251	AC008687.7	2.35023	0.01788	0.0875214
ENSG00000183735	TBK1	-1.11553	2.99812e-06	4.8585e-05
ENSG00000250264	AL669918.1	1.33719	0.0120723	0.0636429
ENSG00000012983	MAP4K5	-1.04643	1.40228e-12	8.04336e-11
ENSG00000155265	GOLGA7B	1.06455	3.73701e-16	3.98774e-14
ENSG00000198625	MDM4	-1.41071	7.35147e-06	0.000107047
ENSG00000176732	PFN4	1.24985	0.00630866	0.0373867
ENSG00000125676	THOC2	-1.27683	3.36297e-16	3.6297e-14
ENSG00000123636	BAZ2B	-1.19678	0.00155339	0.0114662
ENSG00000089820	ARHGAP4	1.12746	0.00279938	0.0189879
ENSG00000279406	AL359183.1	-2.23728	0.0199418	0.0952879
ENSG00000174348	PODN	1.00266	0.0132737	0.0687965
ENSG00000174839	DENND6A	-1.36932	7.39646e-22	1.93664e-19
ENSG00000102032	RENBP	1.02728	0.000306537	0.00284112
ENSG00000273113	AC133528.1	-2.09221	0.0443986	0.177884
ENSG00000235831	BHLHE40-AS1	-2.79658	0.0125212	0.0655332
ENSG00000171956	FOXB1	1.17423	0.00343302	0.0224928
ENSG00000249743	AC116345.1	3.30901	0.000560827	0.00479126
ENSG00000064313	TAF2	-1.29523	3.84326e-13	2.4407e-11
ENSG00000156011	PSD3	-1.19658	1.19877e-10	5.04446e-09
ENSG00000259642	ST20-AS1	1.02493	0.000794938	0.00644474
ENSG00000157657	ZNF618	1.45723	2.13074e-06	3.56528e-05
ENSG00000126264	HCST	2.60976	0.0440169	0.17678
ENSG00000257139	AC084032.1	1.96088	0.0456105	0.181837
ENSG00000112200	ZNF451	-1.26243	4.56967e-15	4.06594e-13
ENSG00000165178	NCF1C	-3.23973	0.000801026	0.00648294
ENSG00000213886	UBD	1.72272	3.88412e-11	1.76018e-09
ENSG00000134817	APLNR	1.15635	1.26785e-05	0.000174634
ENSG00000285292	---	5.18995	0.0291283	0.128742
ENSG00000198018	ENTPD7	-1.42216	5.35252e-09	1.60168e-07
ENSG00000265817	FSBP	-1.87936	0.000154341	0.00156769
ENSG00000270959	LPP-AS2	1.04937	1.43021e-06	2.49189e-05
ENSG00000165813	CCDC186	-1.61099	0.000423586	0.00374552
ENSG00000198836	OPA1	-1.14461	1.1294e-09	3.87116e-08
ENSG00000257576	HSPD1P4	-1.26441	0.0415411	0.168803
ENSG00000235023	AP001626.1	2.37583	0.0286728	0.127049
ENSG00000271806	AL590822.2	-1.89073	0.037315	0.155427
ENSG00000138735	PDE5A	-1.21002	4.54609e-11	2.02129e-09
ENSG00000259408	AC010809.2	-2.48214	0.0247791	0.113145
ENSG00000260918	AC107398.3	-2.06658	0.023383	0.108238
ENSG00000260914	AC026464.4	1.56665	0.0286588	0.127024
ENSG00000260917	AL158212.3	-1.30296	0.000290747	0.00271793
ENSG00000260912	AL158206.1	-1.68442	0.0134319	0.0694375
ENSG00000143498	TAF1A	-1.11746	0.000322596	0.00296663
ENSG00000188647	PTAR1	-1.51446	3.92061e-08	9.83737e-07
ENSG00000109805	NCAPG	-1.16988	1.05455e-22	3.0743e-20
ENSG00000163428	LRRC58	-2.02005	0.000423468	0.00374552
ENSG00000204390	HSPA1L	-1.02337	0.0118521	0.0627512
ENSG00000253102	AC004707.1	-1.35117	0.0041444	0.0263775
ENSG00000246283	AC090510.1	-2.8518	0.0234254	0.108381
ENSG00000161395	PGAP3	1.15879	3.80004e-10	1.46201e-08
ENSG00000175514	GPR152	2.22094	0.0233792	0.108238
ENSG00000279800	BCLAF1P2	-1.50184	3.57853e-06	5.67866e-05
ENSG00000092108	SCFD1	-1.50864	2.57796e-30	1.91841e-27
ENSG00000274653	AC106782.6	2.15905	0.0122747	0.0644815
ENSG00000173588	CEP83	-2.12646	0.00010207	0.00108992
ENSG00000117013	KCNQ4	1.75883	0.0336215	0.143336
ENSG00000100941	PNN	-1.4599	3.70059e-40	5.81363e-37
ENSG00000242950	ERVW-1	-2.19837	0.0488727	0.191601
ENSG00000143127	ITGA10	1.33019	1.44813e-15	1.42188e-13
ENSG00000189366	ALG1L	1.65637	0.000129525	0.00134312
ENSG00000226121	AC009487.2	-1.47777	6.93652e-06	0.000101633
ENSG00000135679	MDM2	-1.34187	1.40518e-16	1.62851e-14
ENSG00000124333	VAMP7	-2.61301	1.78043e-06	3.03112e-05
ENSG00000101220	C20orf27	-1.16544	6.32103e-30	4.46865e-27
ENSG00000109756	RAPGEF2	-1.15515	1.18183e-06	2.09792e-05
ENSG00000227295	ELL2P1	-2.86286	0.010571	0.0571052
ENSG00000100578	KIAA0586	-1.38011	2.00609e-12	1.12111e-10
ENSG00000164187	LMBRD2	-1.34669	1.12369e-06	1.99973e-05
ENSG00000103888	CEMIP	1.07786	0.0430665	0.173753
ENSG00000259635	AC100830.1	2.02171	0.0484454	0.190243
ENSG00000213222	AC093724.1	-1.29126	0.0499612	0.195244
ENSG00000106366	SERPINE1	1.60827	2.02839e-07	4.34128e-06
ENSG00000225330	AF064860.1	-1.57472	0.033218	0.142087
ENSG00000178966	RMI1	-1.00262	2.52532e-05	0.000322944
ENSG00000271425	NBPF10	-1.04287	1.94614e-10	7.88438e-09
ENSG00000204291	COL15A1	3.55354	0.000123067	0.00128322
ENSG00000198075	SULT1C4	-1.17293	0.00294013	0.0197907
ENSG00000128595	CALU	-1.86984	3.70213e-22	1.00662e-19
ENSG00000155545	MIER3	-1.2062	1.67264e-13	1.14525e-11
ENSG00000170759	KIF5B	-1.89301	4.56286e-20	8.89853e-18
ENSG00000134709	HOOK1	-1.4591	3.95178e-06	6.17395e-05
ENSG00000059804	SLC2A3	1.2091	1.03799e-05	0.000146249
ENSG00000141682	PMAIP1	-1.08978	6.54978e-12	3.36754e-10
ENSG00000138346	DNA2	-1.33871	1.16014e-18	1.80255e-16
ENSG00000172869	DMXL1	-1.37461	3.61652e-09	1.12013e-07
ENSG00000101974	ATP11C	-1.57302	2.52356e-07	5.28601e-06
ENSG00000101972	STAG2	-1.2255	3.90344e-09	1.19849e-07
ENSG00000178573	MAF	1.05613	0.0076499	0.0438028
ENSG00000151012	SLC7A11	-1.38747	2.16436e-12	1.20718e-10
ENSG00000089048	ESF1	-1.94132	3.35608e-08	8.54984e-07
ENSG00000117226	GBP3	-1.34757	6.00188e-12	3.10845e-10
ENSG00000150873	C2orf50	1.26058	0.0380121	0.157692
ENSG00000118412	CASP8AP2	-1.73508	9.882e-05	0.0010585
ENSG00000229152	ANKRD10-IT1	-2.32083	0.00233663	0.0163108
ENSG00000064933	PMS1	-1.09342	1.92624e-05	0.000253822
ENSG00000151835	SACS	-2.08649	8.93471e-08	2.08165e-06
ENSG00000180071	ANKRD18A	-1.15289	0.00399567	0.0255403
ENSG00000196233	LCOR	-1.21101	3.27177e-06	5.24485e-05
ENSG00000213443	AC007068.1	-1.02993	2.1961e-05	0.00028513
ENSG00000180644	PRF1	2.40606	0.00949621	0.0524275
ENSG00000104154	SLC30A4	-1.00119	2.04799e-05	0.000267745
ENSG00000125538	IL1B	1.56806	1.07904e-06	1.92877e-05
ENSG00000280194	AD000864.1	2.08149	0.0325097	0.139819
ENSG00000187808	SOWAHD	2.1615	0.00149269	0.0110748
ENSG00000205702	CYP2D7	3.09367	0.0034185	0.0224081
ENSG00000058668	ATP2B4	-1.79482	0.000256837	0.00244294
ENSG00000255108	AP006621.1	2.64427	0.0374639	0.15584
ENSG00000136235	GPNMB	1.58042	5.37532e-07	1.03333e-05
ENSG00000067715	SYT1	-1.66929	8.579e-05	0.000936667
ENSG00000165895	ARHGAP42	-1.56905	5.50806e-13	3.37136e-11
ENSG00000165891	E2F7	-1.55926	2.89798e-17	3.7081e-15
ENSG00000145833	DDX46	-1.35594	3.10808e-21	6.81319e-19
ENSG00000140795	MYLK3	-2.24525	0.0248003	0.113194
ENSG00000156802	ATAD2	-1.37981	1.28081e-13	8.89899e-12
ENSG00000172123	SLFN12	-1.06216	0.00283359	0.0191834
ENSG00000076641	PAG1	-1.1108	3.28784e-05	0.000406175
ENSG00000271503	CCL5	1.19009	0.00612845	0.0364382
ENSG00000101888	NXT2	-1.55632	7.94402e-11	3.39337e-09
ENSG00000117528	ABCD3	-1.15085	1.78806e-08	4.82929e-07
ENSG00000117525	F3	-1.02031	3.16941e-20	6.31158e-18
ENSG00000121621	KIF18A	-1.85305	7.7821e-14	5.74575e-12
ENSG00000281000	SNORD3D	2.47764	0.00105867	0.00821599
ENSG00000189079	ARID2	-1.21354	1.13454e-06	2.01778e-05
ENSG00000152503	TRIM36	-2.99303	0.00322157	0.0213498
ENSG00000162378	ZYG11B	-1.85582	2.068e-21	4.79335e-19
ENSG00000259120	SMIM6	1.03001	1.48313e-07	3.26891e-06
ENSG00000258657	AL136018.1	-2.04766	0.023879	0.110065
ENSG00000283098	AL132857.2	1.42407	0.0496562	0.194265
ENSG00000250067	YJEFN3	-1.24548	0.0260696	0.117838
ENSG00000246203	AL353807.3	-1.53137	0.0126168	0.0659725
ENSG00000123575	FAM199X	-1.24604	1.22531e-21	3.01298e-19
ENSG00000124257	NEURL2	1.05447	0.00389335	0.0249878
ENSG00000163810	TGM4	-2.51435	0.0475432	0.187586
ENSG00000040608	RTN4R	-1.54818	0.0108008	0.0581099
ENSG00000179295	PTPN11	-1.20675	4.12923e-15	3.71867e-13
ENSG00000127914	AKAP9	-1.21769	0.000437703	0.00385347
ENSG00000170264	FAM161A	-1.18479	0.0129682	0.0674477
ENSG00000287564	---	2.65075	0.00382948	0.0246225
ENSG00000139218	SCAF11	-1.33393	1.33594e-07	2.98403e-06
ENSG00000135541	AHI1	-1.79137	0.000150922	0.00153728
ENSG00000278576	AL162171.3	-2.34827	0.0117289	0.062227
ENSG00000146247	PHIP	-1.27729	5.01977e-09	1.51311e-07
ENSG00000272158	AL139022.2	2.05277	0.0289663	0.128146
ENSG00000153922	CHD1	-1.29408	3.43745e-19	5.68445e-17
ENSG00000138587	MNS1	-2.07814	0.000567854	0.00484398
ENSG00000169629	RGPD8	-1.0658	0.00375886	0.0242512
ENSG00000169621	APLF	-2.75995	0.0075759	0.0434634
ENSG00000286966	---	-1.04957	0.00069059	0.00572348
ENSG00000285570	---	2.03876	0.020215	0.0963978
ENSG00000066777	ARFGEF1	-1.33466	5.11931e-23	1.62656e-20
ENSG00000142556	ZNF614	-1.26044	0.000475106	0.00413456
ENSG00000165997	ARL5B	-1.80748	2.55059e-22	7.00248e-20
ENSG00000055917	PUM2	-1.00455	3.62563e-15	3.31798e-13
ENSG00000159593	NAE1	-1.15709	1.584e-13	1.0925e-11
ENSG00000134962	KLB	-1.35699	0.032811	0.140708
ENSG00000005889	ZFX	-1.00976	3.22198e-05	0.00039891
ENSG00000048991	R3HDM1	-1.00502	7.88107e-07	1.45092e-05
ENSG00000234678	ELF3-AS1	1.04693	5.62929e-06	8.48987e-05
ENSG00000168116	KIAA1586	-1.06813	2.53411e-05	0.000323685
ENSG00000111879	FAM184A	-1.47286	6.32243e-05	0.000713716
ENSG00000216901	ZNF603P	-2.44526	0.0212742	0.100317
ENSG00000143952	VPS54	-1.22847	3.33341e-06	5.33158e-05
ENSG00000116984	MTR	-1.07007	0.0121463	0.0639851
ENSG00000107796	ACTA2	1.37073	9.96339e-07	1.79799e-05
ENSG00000019102	VSIG2	2.50901	0.00961124	0.0529408
ENSG00000162461	SLC25A34	2.24202	0.0220102	0.103064
ENSG00000091009	RBM27	-1.44814	1.86143e-17	2.4597e-15
ENSG00000122482	ZNF644	-1.08721	5.94825e-07	1.12662e-05
ENSG00000158290	CUL4B	-1.81153	5.96466e-42	9.92169e-39
ENSG00000205209	SCGB2B2	2.41534	0.0498881	0.194988
ENSG00000213433	AC091982.1	1.37532	0.040339	0.165176
ENSG00000276728	AC142472.1	1.53248	0.00149386	0.0110788
ENSG00000002079	MYH16	1.78405	0.00676682	0.0395764
ENSG00000135249	RINT1	-1.53454	2.26891e-21	5.21628e-19
ENSG00000240707	LINC01168	2.71682	0.0100291	0.0548661
ENSG00000273983	HIST1H3G	1.07795	0.0271497	0.121767
ENSG00000138152	BTBD16	1.28493	4.1837e-05	0.000499439
ENSG00000274292	AC084018.2	-2.32601	0.0157799	0.0790198
ENSG00000254166	CASC19	-1.88068	0.0374843	0.15588
ENSG00000273210	AP001437.1	2.89045	0.0025487	0.0175443
ENSG00000261534	AL596244.1	2.90375	0.0044099	0.0278293
ENSG00000110330	BIRC2	-1.84244	2.39426e-13	1.58932e-11
ENSG00000226232	NPIPB14P	2.1242	0.0158183	0.0791138
ENSG00000153234	NR4A2	1.54308	0.00742535	0.0427211
ENSG00000180245	RRH	-2.15288	0.0369538	0.154241
ENSG00000184985	SORCS2	1.03561	0.00269763	0.0184171
ENSG00000164070	HSPA4L	-2.08371	1.77416e-26	7.71841e-24
ENSG00000107614	TRDMT1	-1.32744	2.05166e-05	0.0002681
ENSG00000106565	TMEM176B	1.25792	0.0117655	0.0623745
ENSG00000267288	AC138150.2	1.07395	7.38509e-07	1.36941e-05
ENSG00000128692	EIF2S2P4	-1.74116	3.91044e-08	9.82056e-07
ENSG00000228492	RAB11FIP1P1	-2.22369	0.0191218	0.0921013
ENSG00000166004	CEP295	-1.69185	3.54566e-05	0.000433856
ENSG00000287071	---	-1.97731	0.0365024	0.152966
ENSG00000278662	GOLGA6L10	-3.61562	0.000141345	0.00145186
ENSG00000158486	DNAH3	2.30783	0.0186634	0.0904012
ENSG00000120694	HSPH1	-1.07559	3.19403e-08	8.16644e-07
ENSG00000120341	SEC16B	-1.70875	0.000168546	0.00169133
ENSG00000006459	KDM7A	-1.82868	8.86938e-08	2.07109e-06
ENSG00000224520	KRT8P45	-1.01863	0.0178875	0.0875428
ENSG00000176542	USF3	-1.61348	4.38223e-07	8.61758e-06
ENSG00000273828	AL133227.1	1.41686	0.00663114	0.0389036
ENSG00000077232	DNAJC10	-1.03434	1.61198e-13	1.1064e-11
ENSG00000238266	LINC00707	-1.44537	0.00506957	0.0311727
ENSG00000103196	CRISPLD2	-1.0637	1.60034e-05	0.000215497
ENSG00000267383	AC011447.3	-2.46842	0.018965	0.091533
ENSG00000183287	CCBE1	-1.30241	1.10635e-12	6.43733e-11
ENSG00000150667	FSIP1	-2.756	6.44267e-06	9.54352e-05
ENSG00000166246	C16orf71	1.15278	0.0161255	0.0803944
ENSG00000071073	MGAT4A	-1.1565	2.02046e-07	4.33167e-06
ENSG00000119698	PPP4R4	-1.02255	0.0216595	0.101742
ENSG00000164134	NAA15	-1.17317	1.4238e-12	8.15027e-11
ENSG00000124795	DEK	-1.02763	1.72061e-09	5.63795e-08
ENSG00000005801	ZNF195	-1.03306	0.000159835	0.00161538
ENSG00000224533	TMLHE-AS1	2.1242	0.0158183	0.0791138
ENSG00000088882	CPXM1	1.21766	7.88818e-15	6.69855e-13
ENSG00000066279	ASPM	-1.02936	2.52617e-05	0.000322944
ENSG00000049883	PTCD2	-1.85462	6.76233e-11	2.93741e-09
ENSG00000215548	FRG1JP	-2.13043	0.0335867	0.143253
ENSG00000225077	LINC00337	1.29	2.34512e-05	0.000301982
ENSG00000040275	SPDL1	-1.75982	4.55248e-35	4.59768e-32
ENSG00000227695	DNMBP-AS1	3.07557	0.0017108	0.012459
ENSG00000254413	CHKB-CPT1B	-1.74014	4.94323e-05	0.00057834
ENSG00000196110	ZNF699	-1.11958	0.000293383	0.00273714
ENSG00000175352	NRIP3	1.11917	0.00354612	0.023132
ENSG00000133466	C1QTNF6	1.06716	0.0430612	0.173753
ENSG00000171295	ZNF440	-1.23397	2.74429e-06	4.47844e-05
ENSG00000146122	DAAM2	-1.43143	0.0166826	0.0825894
ENSG00000237950	AL357079.1	1.70553	0.010116	0.0552131
ENSG00000177868	SVBP	-1.57667	2.5307e-11	1.17317e-09
ENSG00000272502	AC104958.2	1.02188	1.96994e-05	0.000258758
ENSG00000277758	FO681492.1	-2.23347	0.000167284	0.00168105
ENSG00000236772	AL034550.1	-2.98283	0.00281655	0.0190861
ENSG00000116127	ALMS1	-1.4832	6.46559e-11	2.82151e-09
ENSG00000264058	AC073508.2	-2.22745	0.0111057	0.0594394
ENSG00000144228	SPOPL	-1.9736	4.66993e-23	1.50064e-20
ENSG00000215304	AC135983.1	-1.79927	0.00414079	0.0263605
ENSG00000225159	NPM1P39	-1.08913	0.0020344	0.0144836
ENSG00000132622	HSPA12B	1.55279	0.000375949	0.00338373
ENSG00000100442	FKBP3	-1.12341	2.74513e-16	3.00879e-14
ENSG00000153814	JAZF1	-1.54203	0.00983406	0.0539557
ENSG00000181751	C5orf30	-1.21242	2.21489e-10	8.85894e-09
ENSG00000261071	AL441883.1	1.4956	0.0437699	0.176052
ENSG00000159208	CIART	1.15435	1.4288e-06	2.49097e-05
ENSG00000178691	SUZ12	-2.18195	1.83534e-18	2.79031e-16
ENSG00000272779	AC245060.4	-1.58193	0.000128026	0.00132953
ENSG00000241571	ATP5A1P7	-2.40751	0.0326395	0.140206
ENSG00000268643	AC006486.1	2.55475	0.00102683	0.00803005
ENSG00000132972	RNF17	-1.45205	0.000381766	0.00342746
ENSG00000067208	EVI5	-1.76784	6.76102e-08	1.6175e-06
ENSG00000117020	AKT3	-1.74846	5.31811e-20	1.01508e-17
ENSG00000267302	AC005702.1	-1.22016	0.0246692	0.112734
ENSG00000156256	USP16	-1.26732	1.50759e-13	1.04234e-11
ENSG00000266278	LINC01910	2.19354	0.0367956	0.15383
ENSG00000119616	FCF1	-1.12259	0.00751058	0.04315
ENSG00000259088	AL137779.2	1.87182	0.000641798	0.0053838
ENSG00000188177	ZC3H6	-1.72252	0.000196599	0.0019317
ENSG00000168807	SNTB2	-1.25056	2.94948e-07	6.10037e-06
ENSG00000106682	EIF4H	-1.6612	1.04859e-98	2.96521e-94
ENSG00000155903	RASA2	-1.19175	1.01843e-06	1.83083e-05
ENSG00000197291	RAMP2-AS1	1.9797	0.027713	0.123666
ENSG00000285897	---	2.30717	0.00550091	0.0333236
ENSG00000217236	SP9	1.19172	0.0141373	0.0723311
ENSG00000287133	---	2.20175	0.0267205	0.12033
ENSG00000163507	KIAA1524	-1.2142	7.73299e-10	2.75407e-08
ENSG00000134758	RNF138	-1.07416	9.79014e-09	2.78237e-07
ENSG00000134755	DSC2	-1.4735	2.02193e-13	1.36134e-11
ENSG00000133703	KRAS	-1.11688	3.20607e-19	5.36457e-17
ENSG00000138398	PPIG	-2.14539	7.35029e-11	3.15884e-09
ENSG00000188994	ZNF292	-1.64033	3.45615e-06	5.49989e-05
ENSG00000265401	AC093484.4	1.47079	7.01684e-11	3.03863e-09
ENSG00000139116	KIF21A	-1.74721	1.5802e-12	8.97286e-11
ENSG00000234685	NUS1P2	2.24886	0.0243409	0.111566
ENSG00000113441	LNPEP	-1.13116	2.54526e-15	2.40719e-13
ENSG00000239883	PARGP1	-1.38097	0.00195761	0.0140004
ENSG00000156042	CFAP70	1.26993	0.0311942	0.135626
ENSG00000163629	PTPN13	-1.25947	1.02367e-18	1.60819e-16
ENSG00000163624	CDS1	-1.14637	0.0319866	0.138136
ENSG00000163625	WDFY3	-1.24089	5.42858e-13	3.33716e-11
ENSG00000186908	ZDHHC17	-1.43997	2.18641e-08	5.7945e-07
ENSG00000165105	RASEF	-1.40243	5.58594e-16	5.82876e-14
ENSG00000164850	GPER1	1.04212	0.000391107	0.0034977
ENSG00000155008	APOOL	-1.34723	9.07509e-10	3.19186e-08
ENSG00000127334	DYRK2	-1.06733	2.4064e-25	9.72116e-23
ENSG00000137601	NEK1	-2.10554	2.91146e-07	6.03595e-06
ENSG00000198862	LTN1	-1.60484	7.40383e-16	7.58571e-14
ENSG00000204160	ZDHHC18	1.12815	0.0194367	0.0932555
ENSG00000261777	AC012184.3	1.76732	0.0111323	0.0595534
ENSG00000135472	FAIM2	2.00014	0.0467881	0.185123
ENSG00000105479	CCDC114	1.0671	0.0439724	0.176654
ENSG00000198520	C1orf228	1.14037	0.00364816	0.023672
ENSG00000148965	SAA4	1.32997	0.0437158	0.175871
ENSG00000272844	AC074044.1	-1.70337	0.0341395	0.145129
ENSG00000147576	ADHFE1	1.39061	0.00840167	0.0473178
ENSG00000272843	AC211476.2	2.6817	0.0167133	0.0827124
ENSG00000142892	PIGK	-1.35318	2.30655e-24	9.05898e-22
ENSG00000162745	OLFML2B	1.1325	3.18067e-05	0.00039518
ENSG00000145040	UCN2	2.53656	0.00294601	0.0198208
ENSG00000119912	IDE	-1.15326	3.69663e-15	3.35043e-13
ENSG00000213023	SYT3	1.92373	0.000895633	0.00713027
ENSG00000169752	NRG4	2.57276	0.0161881	0.0806069
ENSG00000266490	AC127024.5	-1.6625	0.0167286	0.0827736
ENSG00000225138	SLC9A3-AS1	1.08538	1.28339e-06	2.25976e-05
ENSG00000250510	GPR162	3.16079	0.0443549	0.177759
ENSG00000259171	AL163636.2	3.7237	0.0466678	0.184854
ENSG00000206120	EGFEM1P	2.59696	0.0105139	0.0569237
ENSG00000153283	CD96	-2.44593	0.0107737	0.0579862
ENSG00000170113	NIPA1	-1.14941	1.17691e-06	2.0905e-05
ENSG00000284969	---	-1.77834	0.000148403	0.00151719
ENSG00000176018	LYSMD3	-1.20273	2.83971e-12	1.55925e-10
ENSG00000280042	AC022336.3	-2.98411	0.00511776	0.0314199
ENSG00000096872	IFT74	-1.80587	0.000175416	0.00175038
ENSG00000113231	PDE8B	-1.20355	0.0215232	0.10127
ENSG00000198576	ARC	-1.66171	0.012069	0.0636429
ENSG00000174080	CTSF	1.14308	7.65283e-15	6.51828e-13
ENSG00000152749	GPR180	-1.78146	9.42795e-12	4.71865e-10
ENSG00000131018	SYNE1	-1.13915	2.22578e-10	8.88991e-09
ENSG00000131016	AKAP12	-1.27893	8.46041e-17	1.04019e-14
ENSG00000105849	TWISTNB	-1.0163	5.27321e-15	4.63093e-13
ENSG00000142224	IL19	1.12856	0.011279	0.0602014
ENSG00000230825	AC005532.1	2.09476	0.0189783	0.0915816
ENSG00000119684	MLH3	-1.03929	3.97081e-10	1.51534e-08
ENSG00000100522	GNPNAT1	-1.1574	1.83677e-30	1.40379e-27
ENSG00000108055	SMC3	-1.26329	2.95205e-16	3.22309e-14
ENSG00000153914	SREK1	-1.14458	1.84162e-05	0.000243694
ENSG00000197299	BLM	-1.10316	6.14504e-10	2.25971e-08
ENSG00000143631	FLG	-1.09735	0.0170668	0.0841968
ENSG00000168306	ACOX2	1.20413	0.0345798	0.146516
ENSG00000268403	AC132192.2	1.38872	0.00830884	0.0469539
ENSG00000165434	PGM2L1	-1.81551	9.43181e-16	9.4579e-14
ENSG00000164741	DLC1	-1.84816	0.0105093	0.0569159
ENSG00000261121	LINC02473	2.45627	0.00793581	0.04518
ENSG00000131398	KCNC3	1.20079	4.13352e-07	8.21994e-06
ENSG00000230513	THAP7-AS1	1.19123	1.21436e-05	0.00016792
ENSG00000176208	ATAD5	-2.41343	7.15647e-08	1.70633e-06
ENSG00000144560	VGLL4	1.10723	8.46409e-22	2.17589e-19
ENSG00000099998	GGT5	1.5455	0.00122683	0.00934092
ENSG00000086696	HSD17B2	1.14294	0.000722798	0.0059382
ENSG00000276672	AL161891.1	-2.1223	0.0311061	0.135347
ENSG00000158955	WNT9B	3.10837	0.000981635	0.00771289
ENSG00000180008	SOCS4	-1.26145	8.10061e-14	5.94984e-12
ENSG00000090060	PAPOLA	-1.40954	2.99544e-33	2.64703e-30
ENSG00000173762	CD7	2.43182	0.0270369	0.121415
ENSG00000112183	RBM24	-1.72614	2.50348e-14	1.97747e-12
ENSG00000197535	MYO5A	-1.19803	3.13279e-09	9.8982e-08
ENSG00000256542	AC148477.2	3.08821	1.97405e-09	6.41634e-08
ENSG00000151304	SRFBP1	-1.15696	7.65952e-05	0.000847401
ENSG00000156650	KAT6B	-1.67919	8.02195e-09	2.31474e-07
ENSG00000254122	PCDHGB7	2.90206	0.00341667	0.0224012
ENSG00000162437	RAVER2	-1.0358	3.44553e-07	6.99948e-06
ENSG00000155324	GRAMD2B	-1.0587	1.59273e-13	1.09584e-11
ENSG00000221883	ARIH2OS	1.40685	4.02972e-05	0.000482849
ENSG00000172175	MALT1	-1.10033	1.2991e-10	5.43431e-09
ENSG00000272604	AC073073.2	-2.50355	0.0422856	0.171385
ENSG00000196937	FAM3C	-1.03882	3.49193e-18	5.11631e-16
ENSG00000236814	AC046176.1	-1.20194	0.000802786	0.00649347
ENSG00000162924	REL	-3.82503	3.38033e-05	0.000416873
ENSG00000213881	NPM1P6	-1.39515	0.00491565	0.0304168
ENSG00000134602	STK26	-1.39674	4.44704e-11	1.98663e-09
ENSG00000163104	SMARCAD1	-1.80493	8.77013e-20	1.63159e-17
ENSG00000168481	LGI3	1.19052	0.0492932	0.192982
ENSG00000153201	RANBP2	-1.5663	6.33081e-12	3.26089e-10
ENSG00000187240	DYNC2H1	-1.23234	0.000599083	0.00507668
ENSG00000196092	PAX5	2.38163	0.0273513	0.122476
ENSG00000230506	AL354824.1	2.62174	0.0031985	0.0212417
ENSG00000242288	AC022400.3	-1.67884	0.0154517	0.077831
ENSG00000100490	CDKL1	-1.014	0.00051285	0.00442415
ENSG00000134757	DSG3	-2.68903	0.00829511	0.0469138
ENSG00000245112	SMARCA5-AS1	-1.29066	2.48229e-07	5.22116e-06
ENSG00000279541	AC005261.6	-2.51581	0.00925962	0.0513419
ENSG00000278637	HIST1H4A	1.38667	0.0326293	0.140205
ENSG00000005175	RPAP3	-1.2261	8.66067e-16	8.80959e-14
ENSG00000171560	FGA	1.24535	0.00927505	0.0513995
ENSG00000120337	TNFSF18	1.36417	0.00830369	0.0469342
ENSG00000276900	AC023157.3	1.32834	4.32257e-05	0.00051294
ENSG00000069122	ADGRF5	-2.1354	0.0030049	0.02015
ENSG00000137821	LRRC49	-1.1966	0.000352519	0.00319812
ENSG00000137822	TUBGCP4	-1.31143	1.98815e-15	1.90579e-13
ENSG00000085231	AK6	-1.94859	1.00245e-22	2.95284e-20
ENSG00000182923	CEP63	-1.19828	5.38162e-06	8.16424e-05
ENSG00000023608	SNAPC1	-1.39406	1.0101e-27	5.28956e-25
ENSG00000157423	HYDIN	-1.60088	0.00770218	0.0440272
ENSG00000167037	SGSM1	1.40512	0.00540596	0.0328187
ENSG00000240132	AC005996.1	-2.26657	0.0473546	0.18692
ENSG00000245522	AC026250.1	1.35675	0.00145601	0.0108293
ENSG00000120137	PANK3	-1.11082	1.71016e-16	1.95789e-14
ENSG00000257252	AC124947.1	1.63048	0.0128667	0.0670213
ENSG00000138399	FASTKD1	-1.11134	0.000152794	0.00155421
ENSG00000285133	---	1.71021	0.0322488	0.139035
ENSG00000002726	AOC1	1.10423	0.0293949	0.129641
ENSG00000004766	VPS50	-1.0668	5.43395e-07	1.04319e-05
ENSG00000173674	EIF1AX	-1.21266	1.11802e-14	9.24426e-13
ENSG00000149311	ATM	-1.47715	4.57652e-08	1.13622e-06
ENSG00000269220	LINC00528	2.98807	0.00166453	0.0121942
ENSG00000126777	KTN1	-1.29202	5.1572e-16	5.4013e-14
ENSG00000126773	PCNX4	-1.20363	5.85315e-14	4.41375e-12
ENSG00000145990	GFOD1	-1.07109	3.77278e-06	5.94023e-05
ENSG00000117143	UAP1	-1.08673	3.84631e-16	4.08895e-14
ENSG00000231057	AC096637.2	1.86537	0.0195575	0.0937844
ENSG00000172264	MACROD2	-1.14907	0.000682794	0.00567217
ENSG00000101773	RBBP8	-1.63054	1.89212e-19	3.3028e-17
ENSG00000197312	DDI2	-1.33783	2.87623e-08	7.42777e-07
ENSG00000140006	WDR89	-1.13018	0.00037597	0.00338373
ENSG00000163520	FBLN2	1.68196	0.000274063	0.0025816
ENSG00000125952	MAX	1.10155	0.0126849	0.066267
ENSG00000143971	ETAA1	-1.16381	0.00633028	0.0374964
ENSG00000196167	COLCA1	1.05731	0.0235246	0.108697
ENSG00000147202	DIAPH2	-1.17826	0.000173626	0.00173491
ENSG00000171262	FAM98B	-1.05623	4.69505e-08	1.1636e-06
ENSG00000170482	SLC23A1	1.30209	0.000271758	0.00256159
ENSG00000135837	CEP350	-1.44434	4.16159e-15	3.73592e-13
ENSG00000234353	AP000346.2	3.05737	0.00203103	0.0144632
ENSG00000021762	OSBPL5	1.42951	9.49208e-20	1.74297e-17
ENSG00000113522	RAD50	-1.22183	0.000235105	0.00225826
ENSG00000273247	AC097376.2	-1.72917	0.000403832	0.00360239
ENSG00000234764	E2F6P1	-1.28541	0.0147872	0.0750672
ENSG00000071189	SNX13	-1.1299	7.93731e-11	3.39337e-09
ENSG00000162636	FAM102B	-1.74321	2.84844e-15	2.64962e-13
ENSG00000185621	LMLN	-1.43615	3.14093e-06	5.05805e-05
ENSG00000186446	ZNF501	1.48833	0.0109132	0.0586165
ENSG00000154839	SKA1	-1.4263	5.62062e-07	1.07464e-05
ENSG00000186197	EDARADD	1.13039	0.0148769	0.0753651
ENSG00000067900	ROCK1	-1.33001	1.77586e-05	0.000236096
ENSG00000186310	NAP1L3	-2.0027	0.019688	0.0942953
ENSG00000158423	RIBC1	1.16191	0.00229169	0.0160367
ENSG00000106511	MEOX2	2.73098	0.0270758	0.121551
ENSG00000175920	DOK7	1.68498	9.20814e-07	1.6756e-05
ENSG00000137760	ALKBH8	-1.19851	2.58445e-05	0.000328785
ENSG00000165507	C10orf10	1.03037	5.24106e-13	3.23595e-11
ENSG00000121578	B4GALT4	-1.40655	6.25055e-18	8.83765e-16
ENSG00000205060	SLC35B4	-1.97536	4.73551e-30	3.43361e-27
ENSG00000259623	AC125257.1	-1.99196	0.0030589	0.0204297
ENSG00000171873	ADRA1D	1.28525	0.0188847	0.0912545
ENSG00000219200	RNASEK	1.62198	0.000343493	0.00312929
ENSG00000219201	AC138392.1	-1.05131	0.000107444	0.00114093
ENSG00000237886	NALT1	2.81068	0.00375617	0.0242449
ENSG00000129534	MIS18BP1	-1.023	5.21271e-08	1.28402e-06
ENSG00000135315	CEP162	-1.95295	0.00276067	0.018775
ENSG00000272183	AC005041.3	2.45668	0.0331256	0.141821
ENSG00000115825	PRKD3	-1.14746	1.0068e-14	8.39836e-13
ENSG00000095752	IL11	-2.41477	1.9797e-12	1.10855e-10
ENSG00000034677	RNF19A	-1.06461	3.72617e-24	1.44341e-21
ENSG00000146476	ARMT1	-1.20403	0.000485799	0.00421652
ENSG00000106069	CHN2	-1.68609	0.000992159	0.0077826
ENSG00000162775	RBM15	-2.0248	0.000797989	0.00646491
ENSG00000152457	DCLRE1C	-1.19005	5.08133e-08	1.25274e-06
ENSG00000112276	BVES	-1.00526	1.51878e-05	0.000205689
ENSG00000100592	DAAM1	-1.18993	1.39871e-10	5.76032e-09
ENSG00000164163	ABCE1	-1.55213	4.99721e-17	6.2805e-15
ENSG00000164164	OTUD4	-1.10163	8.32101e-07	1.52299e-05
ENSG00000100628	ASB2	1.28162	4.31349e-05	0.000512078
ENSG00000164167	LSM6	-1.04656	0.00018238	0.00181087
ENSG00000197405	C5AR1	1.36101	0.00111081	0.00855667
ENSG00000151239	TWF1	-1.01809	4.29457e-18	6.21921e-16
ENSG00000177406	AC021054.1	1.05856	0.0361511	0.151854
ENSG00000120868	APAF1	-1.64457	4.60835e-24	1.73753e-21
ENSG00000255398	HCAR3	2.02178	0.0465353	0.184433
ENSG00000047621	C12orf4	-1.15196	4.40704e-07	8.64232e-06
ENSG00000162980	ARL5A	-1.07987	2.23551e-07	4.74948e-06
ENSG00000174405	LIG4	-1.42864	0.000266258	0.0025173
ENSG00000276649	AL117335.1	1.81917	0.00178009	0.0128773
ENSG00000107984	DKK1	-1.89521	1.97276e-72	1.11571e-68
ENSG00000198554	WDHD1	-1.38042	2.0413e-13	1.37111e-11
ENSG00000206527	HACD2	-1.12261	5.69485e-07	1.08635e-05
ENSG00000287299	---	-2.7647	0.00135553	0.0101954
ENSG00000182752	PAPPA	-1.89058	0.000101925	0.00108887
ENSG00000238251	AL133477.1	-1.59167	0.0380025	0.157687
ENSG00000136051	WASHC4	-2.0782	1.16254e-28	7.82723e-26
ENSG00000148288	GBGT1	1.4227	0.0136037	0.0701084
ENSG00000100027	YPEL1	1.26372	0.0153647	0.0774361
ENSG00000143578	CREB3L4	1.11543	5.80613e-13	3.53088e-11
ENSG00000261456	TUBB8	1.33949	0.00439247	0.0277441
ENSG00000123411	IKZF4	-1.09065	0.000214864	0.00208795
ENSG00000107890	ANKRD26	-1.40531	0.0206969	0.098109
ENSG00000210825	SNORA40	1.26743	0.0456338	0.181895
ENSG00000164823	OSGIN2	-1.05238	1.47433e-20	3.08822e-18
ENSG00000165156	ZHX1	-2.42533	0.00801227	0.0455419
ENSG00000175305	CCNE2	-2.49064	1.50109e-11	7.24363e-10
ENSG00000120278	PLEKHG1	-1.96008	0.00118903	0.00907516
ENSG00000185245	GP1BA	-2.4013	0.016492	0.0818466
ENSG00000185246	PRPF39	-1.0042	1.05798e-07	2.41465e-06
ENSG00000171150	SOCS5	-1.0033	4.33215e-09	1.32009e-07
ENSG00000165732	DDX21	-1.21641	2.80588e-36	3.05171e-33
ENSG00000280173	AC104447.1	-1.71848	0.00329406	0.021769
ENSG00000240429	LRRFIP1P1	-1.59629	0.00422658	0.0268462
ENSG00000163939	PBRM1	-1.39821	3.47813e-05	0.000426887
ENSG00000141424	SLC39A6	-1.16031	6.03248e-21	1.28261e-18
ENSG00000141425	RPRD1A	-1.36194	4.45631e-19	7.28414e-17
ENSG00000241489	AC244197.3	1.79624	0.0410453	0.167245
ENSG00000207445	SNORD15B	1.6131	0.0358693	0.15085
ENSG00000103494	RPGRIP1L	-1.01927	0.000411656	0.00366178
ENSG00000060749	QSER1	-1.20746	7.33177e-07	1.36131e-05
ENSG00000198856	OSTC	-1.11598	8.10361e-16	8.2727e-14
ENSG00000224397	SMIM25	4.30174	1.33388e-06	2.34137e-05
ENSG00000110075	PPP6R3	-1.00783	5.14549e-10	1.91705e-08
ENSG00000134352	IL6ST	-1.08627	1.44041e-12	8.2287e-11
ENSG00000270069	MIR222HG	1.69174	0.0408014	0.166635
ENSG00000270060	AC090589.3	1.7307	0.0335044	0.143058
ENSG00000274528	AC090970.3	1.91279	0.0297243	0.130783
ENSG00000111300	NAA25	-1.08816	6.89253e-13	4.14389e-11
ENSG00000214894	LINC00243	3.14296	0.00252525	0.0174296
ENSG00000108342	CSF3	2.23485	0.00187618	0.0134794
ENSG00000151458	ANKRD50	-1.3032	3.34815e-16	3.62755e-14
ENSG00000124772	CPNE5	1.30428	0.00472762	0.0294706
ENSG00000123200	ZC3H13	-1.24107	3.80554e-12	2.03043e-10
ENSG00000081087	OSTM1	-1.07019	1.38004e-07	3.06482e-06
ENSG00000154429	CCSAP	-2.05561	4.84903e-16	5.11645e-14
ENSG00000213839	TMX2P1	-1.04605	0.00954312	0.052666
ENSG00000251604	LINC01385	2.44763	0.00956426	0.0527723
ENSG00000201998	SNORA23	2.64394	0.00410961	0.0261856
ENSG00000227477	STK4-AS1	1.31924	0.00871404	0.0488048
ENSG00000186767	SPIN4	-1.39768	4.93491e-08	1.21984e-06
ENSG00000198910	L1CAM	3.76921	0.000203492	0.00198838
ENSG00000198919	DZIP3	-1.45403	1.12005e-09	3.85314e-08
ENSG00000281849	AL732314.6	3.19348	0.0010873	0.00840529
ENSG00000198265	HELZ	-1.056	9.60432e-05	0.00103267
ENSG00000038219	BOD1L1	-1.48138	2.06182e-06	3.46224e-05
ENSG00000214708	AC116407.1	2.89647	0.0346158	0.146646
ENSG00000132164	SLC6A11	-2.38358	0.0283867	0.126055
ENSG00000277687	AL139407.1	-1.77617	0.0447215	0.17875
ENSG00000274349	ZNF658	-1.42735	0.0139793	0.0717437
ENSG00000237118	CYP2F2P	2.70944	0.00850741	0.047818
ENSG00000140320	BAHD1	1.11854	1.12318e-09	3.85919e-08
ENSG00000105877	DNAH11	-1.84953	0.0012917	0.0097822
ENSG00000131023	LATS1	-1.08773	0.000378492	0.00340318
ENSG00000102471	NDFIP2	-1.22636	1.47808e-09	4.91154e-08
ENSG00000066933	MYO9A	-1.31933	1.3465e-19	2.42524e-17
ENSG00000213213	CCDC183	1.42931	0.0461925	0.183485
ENSG00000108064	TFAM	-1.30914	3.49388e-23	1.16235e-20
ENSG00000107560	RAB11FIP2	-1.25038	1.44687e-14	1.18563e-12
ENSG00000261167	AC107027.3	-1.30169	0.0469382	0.185535
ENSG00000234585	CCT6P3	-1.07103	0.00686967	0.0401116
ENSG00000058063	ATP11B	-1.05989	5.66201e-09	1.68537e-07
ENSG00000285744	---	1.68336	0.00539189	0.0327685
ENSG00000269930	AC091057.2	-2.46448	0.00401102	0.0256151
ENSG00000172803	SNX32	1.36271	0.00234639	0.0163628
ENSG00000197971	MBP	-1.04712	1.66734e-20	3.44153e-18
ENSG00000061676	NCKAP1	-1.15941	2.40689e-21	5.48888e-19
ENSG00000117245	KIF17	1.2267	0.00586198	0.0350529
ENSG00000168172	HOOK3	-1.72269	2.44052e-22	6.76598e-20
ENSG00000102531	FNDC3A	-2.29026	1.50953e-34	1.42288e-31
ENSG00000186063	AIDA	-1.12159	1.92226e-31	1.55307e-28
ENSG00000109452	INPP4B	-1.1841	1.3198e-22	3.80829e-20
ENSG00000179841	AKAP5	-1.59861	4.74784e-05	0.000558019
ENSG00000204130	RUFY2	-1.10428	2.67245e-08	6.93316e-07
ENSG00000130304	SLC27A1	1.35055	1.20857e-08	3.36048e-07
ENSG00000155313	USP25	-1.35107	2.21535e-13	1.47402e-11
ENSG00000128052	KDR	1.52086	0.02314	0.107324
ENSG00000177888	ZBTB41	-2.18882	9.94778e-14	7.08572e-12
ENSG00000232040	ZBED9	-1.02244	0.00016184	0.00163388
ENSG00000146678	IGFBP1	-2.29507	3.84e-52	9.8716e-49
ENSG00000144747	TMF1	-1.37473	7.98813e-09	2.30734e-07
ENSG00000233673	ANAPC1P1	-2.36194	0.0129757	0.0674578
ENSG00000100852	ARHGAP5	-1.67206	1.36404e-10	5.65576e-09
ENSG00000113595	TRIM23	-1.48034	1.01589e-11	5.05765e-10
ENSG00000113594	LIFR	-1.33189	3.31957e-07	6.77768e-06
ENSG00000189057	FAM111B	-1.31751	2.74459e-06	4.47844e-05
ENSG00000087301	TXNDC16	-1.26368	4.8635e-05	0.000569718
ENSG00000162687	KCNT2	-1.2979	0.00233801	0.0163124
ENSG00000166503	HDGFL3	-1.17633	3.66631e-15	3.33363e-13
ENSG00000162688	AGL	-2.06213	9.06472e-17	1.10966e-14
ENSG00000205795	CYS1	-2.70568	0.0499883	0.195244
ENSG00000114904	NEK4	-1.0349	2.84348e-13	1.86129e-11
ENSG00000108510	MED13	-1.27725	3.05046e-08	7.84904e-07
ENSG00000258674	AC011448.1	1.49744	0.00761853	0.0436686
ENSG00000151917	BEND6	-1.02258	0.0120017	0.0633653
ENSG00000185697	MYBL1	-2.14309	1.99902e-25	8.19249e-23
ENSG00000104320	NBN	-1.37564	1.22717e-11	6.00379e-10
ENSG00000185522	LMNTD2	1.16675	0.00673342	0.0394212
ENSG00000082212	ME2	-1.04596	9.88696e-10	3.45696e-08
ENSG00000131747	TOP2A	-1.14685	4.07104e-14	3.13681e-12
ENSG00000092439	TRPM7	-1.35044	5.34857e-20	1.01508e-17
ENSG00000177311	ZBTB38	-1.5864	0.00528059	0.0322284
ENSG00000286585	---	1.58683	0.00204712	0.0145522
ENSG00000135976	ANKRD36	-1.66104	0.000624246	0.00526153
ENSG00000128989	ARPP19	-1.14252	4.63984e-20	8.98667e-18
ENSG00000231831	MTHFD1P1	-2.37356	0.0184046	0.0894389
ENSG00000283696	AL592295.4	1.39136	0.00147055	0.0109274
ENSG00000137992	DBT	-1.01758	2.02955e-07	4.34128e-06
ENSG00000259706	HSP90B2P	-2.28806	0.0213887	0.100721
ENSG00000248569	AC026410.3	-1.85836	0.00450891	0.0283592
ENSG00000265962	GACAT2	-2.12746	0.000923774	0.00731927
ENSG00000101460	MAP1LC3A	1.04993	0.001555	0.011472
ENSG00000115008	IL1A	1.53312	0.000627926	0.0052831
ENSG00000224715	Z82186.1	1.11047	0.0488278	0.191479
ENSG00000280239	AC011498.7	1.0378	0.00540379	0.0328126
ENSG00000280587	FP700125.1	2.75293	0.00537573	0.0326984
ENSG00000013503	POLR3B	-1.21658	5.33535e-18	7.61985e-16
ENSG00000142530	FAM71E1	1.06206	0.0279996	0.124787
ENSG00000279747	AC130456.6	-2.84324	0.00490371	0.0303628
ENSG00000163728	TTC14	-1.23691	9.41543e-06	0.000133861
ENSG00000267056	AC005336.1	-1.45727	0.0136162	0.0701604
ENSG00000115159	GPD2	-2.314	8.91068e-35	8.68883e-32
ENSG00000259066	AL110118.2	2.55368	0.0143192	0.0730765
ENSG00000205413	SAMD9	-1.30626	9.47308e-12	4.73286e-10
ENSG00000121210	TMEM131L	-1.15566	1.25618e-07	2.82372e-06
ENSG00000099194	SCD	-1.07086	1.56302e-14	1.26645e-12
ENSG00000161813	LARP4	-1.1255	2.91716e-07	6.04332e-06
ENSG00000276449	AC004076.2	-2.68809	0.00522206	0.0319216
ENSG00000092607	TBX15	1.63763	0.0280981	0.125068
ENSG00000096968	JAK2	-1.12769	0.0307414	0.134214
ENSG00000249141	AL159163.1	2.5077	0.00633658	0.0375087
ENSG00000085449	WDFY1	-1.09145	1.82421e-18	2.78838e-16
ENSG00000116668	SWT1	-1.32762	0.00443822	0.0279643
ENSG00000224086	AC245452.1	1.24939	0.000283519	0.00265651
ENSG00000287264	---	2.45183	0.0140384	0.0719293
ENSG00000162607	USP1	-1.22553	4.64825e-29	3.20593e-26
ENSG00000108239	TBC1D12	-1.1398	8.9614e-14	6.48108e-12
ENSG00000282339	AC010507.2	1.64995	0.0373967	0.155698
ENSG00000280798	LINC00294	-1.36213	0.00015764	0.00159547
ENSG00000114439	BBX	-1.17051	1.70561e-08	4.61985e-07
ENSG00000015520	NPC1L1	1.65276	0.0206953	0.098109
ENSG00000154511	FAM69A	-1.24045	0.0301398	0.132159
ENSG00000147234	FRMPD3	-2.80492	0.0057536	0.0345436
ENSG00000176170	SPHK1	1.51659	3.73375e-06	5.89848e-05
ENSG00000173275	ZNF449	-1.51634	0.000641529	0.00538313
ENSG00000116141	MARK1	-1.06757	0.0399332	0.163942
ENSG00000023445	BIRC3	-1.22446	1.73834e-14	1.40448e-12
ENSG00000175893	ZDHHC21	-1.15361	0.00141856	0.0105953
ENSG00000287016	---	2.39972	0.0212781	0.100317
ENSG00000261556	SMG1P7	-2.16955	0.0428879	0.17328
ENSG00000114631	PODXL2	2.061	0.000233681	0.00224686
ENSG00000162601	MYSM1	-1.51062	5.78715e-07	1.10127e-05
ENSG00000153250	RBMS1	-1.05927	1.16289e-16	1.37591e-14
ENSG00000180263	FGD6	-1.18797	2.12747e-19	3.69083e-17
ENSG00000101596	SMCHD1	-1.617	4.71837e-06	7.2593e-05
ENSG00000147874	HAUS6	-1.90359	6.95408e-24	2.52112e-21
ENSG00000103995	CEP152	-1.064	7.08871e-06	0.000103594
ENSG00000255002	LINC02324	2.46519	0.0245447	0.11231
ENSG00000244115	DNAJC25-GNG10	-1.43613	3.92744e-06	6.1494e-05
ENSG00000267147	LINC01842	1.5599	0.00264439	0.0181324
ENSG00000125885	MCM8	-1.45261	2.11159e-16	2.39805e-14
ENSG00000144959	NCEH1	-1.22655	2.77577e-18	4.13122e-16
ENSG00000205710	C17orf107	1.37606	4.41363e-10	1.66411e-08
ENSG00000177614	PGBD5	3.1238	0.00548993	0.0332785
ENSG00000066557	LRRC40	-1.6411	7.134e-13	4.27272e-11
ENSG00000136169	SETDB2	-1.5778	2.61712e-07	5.45774e-06
ENSG00000116750	UCHL5	-1.00101	1.92601e-11	9.11067e-10
ENSG00000164236	ANKRD33B	-1.12379	2.11463e-07	4.51302e-06
ENSG00000274049	INO80B-WBP1	3.2064	1.14539e-09	3.9165e-08
ENSG00000234545	FAM133B	-1.35588	1.23578e-11	6.03546e-10
ENSG00000111700	SLCO1B3	-1.73087	1.4282e-09	4.78515e-08
ENSG00000079308	TNS1	-1.06467	0.00375715	0.0242457
ENSG00000184374	COLEC10	-2.82183	0.00660614	0.0387892
ENSG00000138802	SEC24B	-1.02477	2.56382e-08	6.66357e-07
ENSG00000166263	STXBP4	-1.20181	1.34824e-11	6.55077e-10
ENSG00000166266	CUL5	-1.17728	4.13926e-12	2.20433e-10
ENSG00000135002	RFK	-1.0437	3.56717e-07	7.1949e-06
ENSG00000258733	LINC02328	1.19662	0.00558406	0.0337156
ENSG00000112425	EPM2A	-1.08598	0.026723	0.12033
ENSG00000186260	MKL2	-1.03916	0.000341786	0.00311473
ENSG00000196366	C9orf163	1.51785	0.0263717	0.119052
ENSG00000108759	KRT32	2.8279	0.00539978	0.0328024
ENSG00000171714	ANO5	-3.51889	0.000222378	0.00214988
ENSG00000197181	PIWIL2	-1.23335	0.0494415	0.193456
ENSG00000123607	TTC21B	-1.44743	8.66823e-06	0.000124174
ENSG00000268262	AC011445.1	1.41264	0.0201012	0.0959846
ENSG00000177182	CLVS1	-2.33029	0.0369454	0.154228
ENSG00000177181	RIMKLA	-1.06755	1.7723e-19	3.13232e-17
ENSG00000268975	MIA-RAB4B	-1.55835	0.033798	0.143937
ENSG00000124678	TCP11	2.52669	0.032819	0.140721
ENSG00000174373	RALGAPA1	-1.51352	2.41241e-11	1.12571e-09
ENSG00000273489	AC008264.2	4.69688	8.48293e-09	2.43781e-07
ENSG00000240891	PLCXD2	-1.42575	4.33768e-23	1.42629e-20
ENSG00000238835	SCARNA18	2.00014	0.0467881	0.185123
ENSG00000105085	MED26	1.16735	0.000154676	0.00157053
ENSG00000145103	ILDR1	1.25872	0.0230259	0.106935
ENSG00000249751	ECSCR	2.0838	0.043625	0.175654
ENSG00000148702	HABP2	1.2155	9.48531e-13	5.58804e-11
ENSG00000104756	KCTD9	-1.32944	5.32673e-23	1.67366e-20
ENSG00000100079	LGALS2	1.13074	4.16862e-07	8.27949e-06
ENSG00000235027	AC068580.3	1.22119	0.000915859	0.00726674
ENSG00000261469	AC020978.5	2.27369	0.027527	0.122971
ENSG00000151553	FAM160B1	-1.36758	4.15596e-18	6.05784e-16
ENSG00000250474	WBP1LP2	1.88769	0.0442077	0.177382
ENSG00000196865	NHLRC2	-1.33722	7.02502e-16	7.22376e-14
ENSG00000114127	XRN1	-1.31442	2.49169e-10	9.88221e-09
ENSG00000286176	---	2.59166	0.0209204	0.0989454
ENSG00000178082	AC005412.1	-1.15012	0.000276257	0.0025988
ENSG00000112210	RAB23	-1.15863	1.37794e-10	5.69975e-09
ENSG00000165169	DYNLT3	-1.11272	5.5464e-06	8.39171e-05
ENSG00000277297	ATP5A1P10	-2.66589	0.00795998	0.0452961
ENSG00000126870	WDR60	-1.36029	1.34953e-20	2.84791e-18
ENSG00000185238	PRMT3	-1.02979	2.04037e-07	4.35782e-06
ENSG00000196136	SERPINA3	1.36341	0.00240516	0.0167232
ENSG00000083097	DOPEY1	-1.08579	0.000347184	0.00315681
ENSG00000280106	AC008555.8	-4.36487	1.39342e-06	2.4368e-05
ENSG00000166881	NEMP1	-1.49988	4.84608e-37	5.95815e-34
ENSG00000118965	WDR35	-1.17367	1.54586e-12	8.81327e-11
ENSG00000083544	TDRD3	-1.02406	0.00181998	0.0131301
ENSG00000247199	AC091948.1	-1.65055	0.0163334	0.0812306
ENSG00000110435	PDHX	-1.57098	1.45489e-14	1.18563e-12
ENSG00000172766	NAA16	-1.50537	0.00183917	0.0132504
ENSG00000179292	TMEM151A	1.14701	1.04956e-07	2.39931e-06
ENSG00000033122	LRRC7	-2.05984	0.0341647	0.145214
ENSG00000271383	NBPF19	-2.55892	0.00495173	0.0306132
ENSG00000086300	SNX10	-1.45755	0.00636367	0.0376232
ENSG00000134363	FST	-1.09919	0.0292053	0.129011
ENSG00000102189	EEA1	-1.73552	7.27382e-05	0.000810045
ENSG00000142166	IFNAR1	-1.11957	6.71701e-10	2.43517e-08
ENSG00000176896	TCEANC	1.41103	0.0067393	0.0394399
ENSG00000111087	GLI1	1.68118	0.00599085	0.0357328
ENSG00000275529	SNORD116-4	-2.22838	0.00726012	0.0420409
ENSG00000105327	BBC3	1.18939	1.82177e-19	3.19975e-17
ENSG00000115504	EHBP1	-1.12168	6.67176e-10	2.42188e-08
ENSG00000116266	STXBP3	-1.27647	6.97415e-10	2.51229e-08
ENSG00000262884	AC015921.1	2.79503	0.00573888	0.0344772
ENSG00000152056	AP1S3	-1.36551	1.07684e-06	1.92605e-05
ENSG00000197061	HIST1H4C	1.80559	0.000750611	0.00613639
ENSG00000163293	NIPAL1	-1.58976	6.24214e-16	6.46576e-14
ENSG00000163291	PAQR3	-1.404	4.93577e-14	3.7621e-12
ENSG00000094975	SUCO	-1.96151	6.99614e-37	8.2432e-34
ENSG00000149212	SESN3	-2.56186	0.00655459	0.0385906
ENSG00000226711	FAM66C	-1.11809	0.0481616	0.189365
ENSG00000080822	CLDND1	-1.85085	9.82747e-17	1.18761e-14
ENSG00000285677	---	-2.33593	0.0251806	0.114539
ENSG00000005700	IBTK	-1.36433	8.08996e-10	2.87036e-08
ENSG00000147465	STAR	-2.46844	0.02611	0.118002
ENSG00000173338	KCNK7	1.68111	0.0118684	0.0628255
ENSG00000132953	XPO4	-1.21954	6.16059e-09	1.82037e-07
ENSG00000272758	AC083798.2	3.85182	2.58466e-05	0.000328785
ENSG00000174640	SLCO2A1	2.62849	0.00768098	0.0439326
ENSG00000117000	RLF	-1.02089	3.76116e-10	1.451e-08
ENSG00000224174	AL137802.1	-2.50891	0.00660559	0.0387892
ENSG00000105821	DNAJC2	-1.46836	4.38523e-18	6.2947e-16
ENSG00000180694	TMEM64	-2.31986	3.6658e-31	2.87949e-28
ENSG00000250120	PCDHA10	-3.82175	4.18407e-05	0.000499439
ENSG00000196504	PRPF40A	-1.23363	4.60051e-24	1.73753e-21
ENSG00000121879	PIK3CA	-1.30588	4.43852e-05	0.000525377
ENSG00000164190	NIPBL	-1.15605	6.48624e-08	1.55968e-06
ENSG00000181904	C5orf24	1.06826	0.0229193	0.10651
ENSG00000155961	RAB39B	-1.48999	0.017789	0.087121
ENSG00000123684	LPGAT1	-1.87696	0.000432764	0.00381712
ENSG00000213236	YWHAZP2	-1.01418	0.00128867	0.00976447
ENSG00000169018	FEM1B	-1.0592	9.23973e-19	1.45967e-16
ENSG00000207205	RNVU1-15	2.50065	0.0156207	0.0784294
ENSG00000156735	BAG4	-1.11151	2.77674e-12	1.52764e-10
ENSG00000108932	SLC16A6	-1.48416	2.48643e-06	4.10697e-05
ENSG00000158079	PTPDC1	-1.14241	0.000384632	0.00344742
ENSG00000170006	TMEM154	-2.14296	4.9651e-80	3.51008e-76
ENSG00000011405	PIK3C2A	-2.2015	2.18091e-13	1.45452e-11
ENSG00000033867	SLC4A7	-1.0932	5.46521e-05	0.000628744
ENSG00000178177	LCORL	-1.0239	5.58546e-05	0.000641534
ENSG00000078674	PCM1	-1.23519	4.09679e-09	1.25513e-07
ENSG00000254706	AL512785.2	1.5481	0.0119836	0.0633255
ENSG00000139132	FGD4	-1.35495	3.67185e-05	0.000446977
ENSG00000234373	SNX18P7	-2.3479	0.0327815	0.140641
ENSG00000253899	AC067904.2	-2.00939	0.0416128	0.169001
ENSG00000134070	IRAK2	1.08013	9.74544e-17	1.18761e-14
ENSG00000260428	SCX	1.72599	0.00130366	0.00985954
ENSG00000227671	AL390728.4	-1.15627	0.0001021	0.00108992
ENSG00000223953	C1QTNF5	1.05077	1.41239e-06	2.46541e-05
ENSG00000183604	SMG1P5	-2.02579	0.00853777	0.0479696
ENSG00000123643	SLC36A1	-1.68033	2.86256e-14	2.24854e-12
ENSG00000241728	AP001062.3	3.7669	4.23637e-05	0.000505043
ENSG00000127311	HELB	-1.4957	0.00154834	0.0114408
ENSG00000276791	AC092117.1	1.11886	0.000669377	0.00558187
ENSG00000273024	INTS4P2	-3.05813	0.0013078	0.00988295
ENSG00000261659	Z92544.2	1.69225	0.00011208	0.00118571
ENSG00000233621	LINC01137	1.01781	9.05322e-13	5.36702e-11
ENSG00000275400	AC006001.4	-1.50761	0.00191798	0.0137482
ENSG00000104412	EMC2	-1.08412	0.00222271	0.0156081
ENSG00000213047	DENND1B	-1.28145	0.000716719	0.00589869
ENSG00000258982	AL133523.1	2.48658	0.0191529	0.0921886
ENSG00000111615	KRR1	-1.16971	1.14642e-11	5.638e-10
ENSG00000287817	---	2.08585	0.0279551	0.124647
ENSG00000039560	RAI14	-1.20803	9.98345e-22	2.49364e-19
ENSG00000250539	KRT8P33	-1.4173	0.00163318	0.0119769
ENSG00000187952	HS6ST1P1	1.04576	0.0182751	0.0890141
ENSG00000229358	DPY19L1P1	-1.35553	0.0168484	0.0832646
ENSG00000164934	DCAF13	-1.05069	4.94648e-20	9.51541e-18
ENSG00000155189	AGPAT5	-1.06723	1.62779e-17	2.16106e-15
ENSG00000267764	AC093567.1	1.41034	0.0412968	0.168052
ENSG00000197748	CFAP43	1.21945	0.00546046	0.0331212
ENSG00000198743	SLC5A3	-1.11544	0.010951	0.0587224
ENSG00000254887	AC010247.1	-1.09048	0.000849152	0.00682684
ENSG00000280060	AL512506.2	-2.4654	0.0213644	0.100657
ENSG00000240687	AC082651.1	-2.05537	0.0450283	0.179821
ENSG00000127129	EDN2	-1.20603	3.65034e-12	1.96277e-10
ENSG00000276232	AC006064.5	1.82306	0.0132557	0.0687283
ENSG00000158417	EIF5B	-1.42104	6.40358e-22	1.69234e-19
ENSG00000144369	FAM171B	-1.80522	4.39687e-08	1.09353e-06
ENSG00000272990	AC084036.1	-3.07284	0.00159887	0.0117619
ENSG00000180613	GSX2	-2.07105	0.0383551	0.158754
ENSG00000147180	ZNF711	-1.61135	1.05269e-06	1.88645e-05
ENSG00000149054	ZNF215	-1.26259	0.00535193	0.0326098
ENSG00000186517	ARHGAP30	1.59876	0.0424974	0.17207
ENSG00000218069	RSL24D1P1	-2.1818	0.04822	0.189515
ENSG00000153933	DGKE	-1.01278	5.67023e-08	1.3787e-06
ENSG00000240463	RPS19P3	-2.25742	0.0365679	0.153127
ENSG00000151790	TDO2	2.43182	0.0270369	0.121415
ENSG00000224728	IMPDH1P8	2.83479	0.00439181	0.0277441
ENSG00000151422	FER	-1.44236	1.97011e-05	0.000258758
ENSG00000152689	RASGRP3	-1.12375	0.0395591	0.162733
ENSG00000162885	B3GALNT2	-1.56189	2.00603e-28	1.23318e-25
ENSG00000118007	STAG1	-1.01323	6.25688e-15	5.41077e-13
ENSG00000159307	SCUBE1	2.17841	0.0215295	0.101283
ENSG00000250073	AP000866.2	1.94149	0.0394853	0.162552
ENSG00000196628	TCF4	-1.34988	1.60982e-07	3.51796e-06
ENSG00000285190	---	-4.24575	2.84825e-06	4.63423e-05
ENSG00000138386	NAB1	-1.76173	2.16532e-22	6.06247e-20
ENSG00000275294	LINC02340	2.30523	0.0175315	0.0860088
ENSG00000241697	TMEFF1	-2.41699	0.0149443	0.0756119
ENSG00000188933	USP32P1	-4.38657	5.18206e-06	7.90389e-05
ENSG00000177138	FAM9B	-3.75361	5.20097e-05	0.00060255
ENSG00000080200	CRYBG3	-1.76444	1.12752e-08	3.15995e-07
ENSG00000271147	ARMCX5-GPRASP2	-1.23637	0.0224438	0.104661
ENSG00000113356	POLR3G	-1.80438	1.35718e-17	1.82754e-15
ENSG00000041353	RAB27B	-1.34831	7.06059e-14	5.26806e-12
ENSG00000060339	CCAR1	-1.30681	4.44475e-11	1.98663e-09
ENSG00000152936	LMNTD1	-2.30101	6.3273e-06	9.38245e-05
ENSG00000187079	TEAD1	-1.14521	0.0319299	0.137997
ENSG00000112742	TTK	-1.63855	4.69199e-12	2.48e-10
ENSG00000152942	RAD17	-1.30601	2.17861e-20	4.40048e-18
ENSG00000227014	AC007285.1	-1.28361	0.0496631	0.194265
ENSG00000168140	VASN	1.16959	3.77028e-14	2.913e-12
ENSG00000138439	FAM117B	-1.12025	3.03769e-06	4.91417e-05
ENSG00000181827	RFX7	-1.29316	8.59674e-12	4.34105e-10
ENSG00000106780	MEGF9	-1.00696	6.36295e-05	0.000717716
ENSG00000211448	DIO2	-1.02225	0.0453001	0.180676
ENSG00000167131	CCDC103	1.22622	0.0172474	0.0848509
ENSG00000128872	TMOD2	-3.69132	0.000191359	0.00188611
ENSG00000270419	CAHM	2.85657	0.0165018	0.0818807
ENSG00000173947	PIFO	2.47	0.0260287	0.11771
ENSG00000264672	SEPT4-AS1	1.98841	0.00291137	0.0196393
ENSG00000125931	CITED1	-2.06953	0.0457889	0.182215
ENSG00000253227	AC090192.2	1.44532	0.00176935	0.0128094
ENSG00000137975	CLCA2	2.8187	0.00480251	0.0298378
ENSG00000232810	TNF	2.8779	0.000761102	0.00620064
ENSG00000198586	TLK1	-1.27704	2.09706e-08	5.5944e-07
ENSG00000231549	USMG5P1	-2.18176	0.0409794	0.167121
ENSG00000175455	CCDC14	-1.29365	2.95595e-06	4.79842e-05
ENSG00000003393	ALS2	-1.05278	1.44548e-08	3.987e-07
ENSG00000148357	HMCN2	-2.29533	0.0280196	0.124803
ENSG00000272622	AC010735.2	-1.40446	5.76974e-18	8.19883e-16
ENSG00000116191	RALGPS2	-1.07554	5.80835e-06	8.7227e-05
ENSG00000101846	STS	-1.10552	4.96862e-09	1.4995e-07
ENSG00000224950	AL390066.1	3.05727	0.00116401	0.00891784
ENSG00000151690	MFSD6	-1.06585	1.52918e-07	3.35731e-06
ENSG00000142731	PLK4	-1.25309	5.55605e-09	1.65907e-07
ENSG00000151693	ASAP2	-1.34091	5.55246e-15	4.84606e-13
ENSG00000271751	AP003392.5	2.2877	0.032296	0.139135
ENSG00000108506	INTS2	-1.16834	4.33371e-10	1.64275e-08
ENSG00000036549	ZZZ3	-1.11982	2.2792e-06	3.79571e-05
ENSG00000011566	MAP4K3	-1.21828	7.32221e-11	3.15156e-09
ENSG00000116833	NR5A2	-2.29423	5.16932e-05	0.000599827
ENSG00000155100	OTUD6B	-1.42967	4.29896e-07	8.47741e-06
ENSG00000256312	AC138466.1	1.49433	0.0247526	0.11306
ENSG00000169122	FAM110B	1.03948	0.0020077	0.0143115
ENSG00000278616	BEND3P3	-1.24754	0.00900087	0.0501727
ENSG00000272916	AC022400.6	-1.62778	0.000208495	0.00203164
ENSG00000136869	TLR4	-1.23608	1.94119e-14	1.55504e-12
ENSG00000272121	AC006058.3	1.38388	0.00383648	0.0246563
ENSG00000146414	SHPRH	-2.6026	6.72982e-07	1.25864e-05
ENSG00000267801	AC087289.5	1.0489	0.00628672	0.0372774
ENSG00000112249	ASCC3	-1.26226	2.99323e-21	6.71766e-19
ENSG00000100360	IFT27	1.106	3.57654e-12	1.93379e-10
ENSG00000110422	HIPK3	-1.04834	2.81262e-09	8.95668e-08
ENSG00000100985	MMP9	3.89711	1.75691e-05	0.000233797
ENSG00000103184	SEC14L5	2.57402	0.00847968	0.0477001
ENSG00000267390	AC036176.1	1.2326	0.0145666	0.0741253
ENSG00000263731	AC145207.5	-1.07808	0.0425316	0.172142
ENSG00000258768	AL356019.2	-1.65084	0.000856407	0.00687021
ENSG00000104093	DMXL2	-1.08466	9.94279e-09	2.81879e-07
ENSG00000250220	AC053527.1	2.4355	0.0252251	0.114718
ENSG00000100644	HIF1A	-1.41526	2.15139e-18	3.25332e-16
ENSG00000176771	NCKAP5	-1.8859	0.0253231	0.115053
ENSG00000120800	UTP20	-1.29655	3.7931e-11	1.72169e-09
ENSG00000268364	SMC5-AS1	1.54985	0.0426844	0.172606
ENSG00000287236	---	2.57645	0.0342349	0.145491
ENSG00000139324	TMTC3	-1.63874	1.35622e-19	2.4273e-17
ENSG00000277715	AC079174.2	2.55692	0.0140094	0.0718217
ENSG00000064651	SLC12A2	-1.49206	1.9604e-12	1.09992e-10
ENSG00000139496	NUP58	-1.15861	1.55418e-21	3.72449e-19
ENSG00000149313	AASDHPPT	-1.06848	1.26146e-16	1.47404e-14
ENSG00000133794	ARNTL	-1.07418	4.88545e-10	1.82981e-08
ENSG00000248476	BACH1-IT1	1.90387	0.0477187	0.188095
ENSG00000196172	ZNF681	-1.23007	0.0351433	0.148392
ENSG00000163346	PBXIP1	1.08558	7.66755e-28	4.16967e-25
ENSG00000101752	MIB1	-1.07089	1.3639e-09	4.59693e-08
ENSG00000101751	POLI	-1.89252	9.72422e-12	4.84976e-10
ENSG00000236548	RNF217-AS1	2.45917	0.0384264	0.159002
ENSG00000169570	DTWD2	-1.12364	3.19044e-05	0.00039622
ENSG00000280649	AC245100.8	1.46473	0.000114264	0.00120521
ENSG00000225680	AL163953.1	2.331	0.0142406	0.0727806
ENSG00000259605	AC074212.1	1.55321	0.00597548	0.0356562
ENSG00000182287	AP1S2	-1.14892	2.30798e-08	6.08815e-07
ENSG00000227354	RBM26-AS1	-1.02486	0.0466071	0.184665
ENSG00000254402	LRRC24	1.48437	1.66233e-05	0.000222572
ENSG00000231274	SBK3	1.25915	0.00517666	0.031692
ENSG00000134852	CLOCK	-1.58288	1.69996e-16	1.95413e-14
ENSG00000183908	LRRC55	1.50102	0.0122917	0.0645586
ENSG00000093000	NUP50	-1.08893	4.68502e-28	2.64966e-25
ENSG00000255455	AP003486.1	-1.18677	0.0185304	0.0898804
ENSG00000176105	YES1	-2.41277	6.19066e-23	1.90282e-20
ENSG00000248672	LY75-CD302	-2.58343	7.2616e-09	2.11259e-07
ENSG00000237943	PRKCQ-AS1	-1.0579	0.00199689	0.014256
ENSG00000177853	ZNF518A	-1.8679	3.95396e-07	7.90737e-06
ENSG00000272518	AC036214.2	2.22272	0.0238947	0.110092
ENSG00000187185	AC092118.1	1.09615	8.25399e-05	0.000906432
ENSG00000136542	GALNT5	-4.06964	5.38633e-82	5.07716e-78
ENSG00000116117	PARD3B	-1.24743	0.00721963	0.0418611
ENSG00000117643	MAN1C1	1.44558	0.036413	0.152637
ENSG00000175984	DENND2C	-2.47446	0.00960065	0.0529373
ENSG00000033178	UBA6	-1.31174	3.54859e-15	3.25802e-13
ENSG00000174197	MGA	-1.00653	4.14052e-13	2.6077e-11
ENSG00000265008	AC011825.4	2.52381	0.0307911	0.134307
ENSG00000275552	AC243965.2	2.13613	0.0317457	0.1374
ENSG00000186462	NAP1L2	-2.50872	0.0268706	0.120822
ENSG00000152049	KCNE4	2.95971	0.000345132	0.00314118
ENSG00000213341	CHUK	-1.10932	5.61601e-21	1.2031e-18
ENSG00000114346	ECT2	-1.73955	2.66798e-32	2.21898e-29
ENSG00000279348	AC012513.3	-1.43297	0.00878241	0.0491099
ENSG00000157869	RAB28	-1.18585	5.76572e-09	1.71264e-07
ENSG00000232912	AL096855.1	2.42206	0.025596	0.116013
ENSG00000170185	USP38	-1.12731	6.28017e-06	9.33215e-05
ENSG00000155428	TRIM74	2.64932	0.0143066	0.0730389
ENSG00000170456	DENND5B	-1.09497	1.57856e-06	2.72684e-05
ENSG00000075539	FRYL	-1.30168	1.96248e-08	5.25937e-07
ENSG00000171320	ESCO2	-1.15414	1.70347e-13	1.16074e-11
ENSG00000048392	RRM2B	-1.03651	2.26315e-06	3.77121e-05
ENSG00000271966	AC021321.1	-2.34958	0.0357435	0.150477
ENSG00000023516	AKAP11	-2.157	2.46527e-11	1.14659e-09
ENSG00000224856	AL035398.1	-1.35297	0.0302106	0.132387
ENSG00000267314	AC104532.1	2.9424	0.00101069	0.00791699
ENSG00000163006	CCDC138	-1.09216	0.000692659	0.00573408
ENSG00000229097	CALM2P2	-1.05292	0.0137238	0.0706118
ENSG00000180376	CCDC66	-1.3776	0.000438315	0.00385766
ENSG00000101197	BIRC7	1.83105	0.0481357	0.189316
ENSG00000213569	AL390039.1	-2.3022	0.0265473	0.119672
ENSG00000168874	ATOH8	1.42489	5.58728e-08	1.36204e-06
ENSG00000283839	AC096667.1	1.46223	0.0346433	0.146719
ENSG00000174010	KLHL15	-1.05329	2.86793e-05	0.000360441
ENSG00000127081	ZNF484	-1.00732	0.0169033	0.0835209
ENSG00000164114	MAP9	-1.77442	1.16891e-05	0.00016243
ENSG00000091129	NRCAM	-3.04855	0.00140858	0.0105291
ENSG00000129680	MAP7D3	-1.11316	2.02467e-11	9.5582e-10
ENSG00000154639	CXADR	-2.01711	3.38875e-38	4.35578e-35
ENSG00000287815	---	2.43096	0.00010957	0.0011615
ENSG00000158987	RAPGEF6	-1.65138	1.739e-11	8.25092e-10
ENSG00000174799	CEP135	-1.79662	2.59593e-06	4.27286e-05
ENSG00000134744	ZCCHC11	-1.06754	2.33067e-05	0.000300395
ENSG00000131711	MAP1B	-1.38062	0.000931409	0.00736944
ENSG00000273155	AC092587.1	-3.3005	0.00046141	0.00403206
ENSG00000214432	AC068831.1	1.33015	0.012323	0.0647111
ENSG00000138380	CARF	-1.06636	0.0260404	0.117744
ENSG00000088756	ARHGAP28	-2.66559	0.0100735	0.0550346
ENSG00000223519	KIF28P	-2.32046	0.0434898	0.175241
ENSG00000139168	ZCRB1	-1.04103	2.41875e-13	1.60182e-11
ENSG00000163633	C4orf36	1.01614	8.11529e-05	0.000892588
ENSG00000138778	CENPE	-3.00408	9.05358e-07	1.64959e-05
ENSG00000181744	C3orf58	-1.31891	4.25388e-07	8.41198e-06
ENSG00000023287	RB1CC1	-1.20021	3.10229e-05	0.000387485
ENSG00000164849	GPR146	1.67753	0.00716993	0.0416071
ENSG00000089199	CHGB	1.04018	0.000431615	0.00380818
ENSG00000170946	DNAJC24	-1.37245	2.37556e-10	9.4481e-09
ENSG00000139697	SBNO1	-1.33393	1.09405e-17	1.50183e-15
ENSG00000280153	AC133065.6	-1.90342	0.0154948	0.0779541
ENSG00000285923	---	2.65564	0.00307088	0.0204952
ENSG00000205744	DENND1C	1.09781	0.000366142	0.00331045
ENSG00000047410	TPR	-1.33108	1.68601e-19	2.99855e-17
ENSG00000144837	PLA1A	1.32082	0.000162759	0.00164257
ENSG00000074603	DPP8	-1.10142	9.74664e-18	1.35771e-15
ENSG00000164327	RICTOR	-1.17616	1.08729e-09	3.75414e-08
ENSG00000104427	ZC2HC1A	-1.23183	0.00793547	0.04518
ENSG00000117569	PTBP2	-1.48958	2.73847e-08	7.09792e-07

## Sheet: protein
Checked	Protein FDR Confidence: Combined	Master	Accession	Description	Exp. q-value: Combined	Sum PEP Score	Coverage [%]	# Peptides	# PSMs	# Unique Peptides	# AAs	MW [kDa]	calc. pI	Score Sequest HT: Sequest HT	# Peptides (by Search Engine): Sequest HT	# Razor Peptides	Abundances (Normalized): F2: Sample	# Protein Groups
FALSE	High	Master Protein	P35579	Myosin-9 OS=Homo sapiens OX=9606 GN=MYH9 PE=1 SV=4	0	608.155	50	104	116	88	1960	226.4	5.6	376.45	104	15	2827024465	1
	Checked	Confidence	Sequence	Modifications	Qvality PEP	Qvality q-value	# Protein Groups	# Proteins	# PSMs	Master Protein Accessions	# Missed Cleavages	Theo. MH+ [Da]	Abundances (Normalized): F2: Sample	Quan Info	Confidence (by Search Engine): Sequest HT	Charge (by Search Engine): Sequest HT	Percolator q-Value (by Search Engine): Sequest HT	Percolator PEP (by Search Engine): Sequest HT	XCorr (by Search Engine): Sequest HT	Top Apex RT [min]
	FALSE	High	IWHHTFYNELR		4.74834e-09	4.59175e-05	4	9	11	A5A3E0; P0CG39; P60709; P68133	0	1515.75	9.84505e+08	Shared	High	3	0.0001233	3.727e-09	3.75	33.92
	FALSE	High	KDLYANTVLSGGTTMYPGIADR		3.2637e-13	4.59175e-05	1	2	1	P60709	1	2343.16	267692800		High	3	0.0001233	2.24e-13	7.14	50.25
	FALSE	High	KDLYANTVLSGGTTMYPGIADR	1xOxidation [M15]	4.5492e-13	4.59175e-05	1	2	1	P60709	1	2359.16	47030092		High	3	0.0001233	3.139e-13	7.68	46.02
	FALSE	High	HQGVMVGMGQK	2xOxidation [M5; M8]	1.31457e-07	4.59175e-05	2	7	7	P60709; P68133	0	1203.56	2.78061e+08	Shared	High	2	0.0001233	1.077e-07	2.67	12.25
	FALSE	High	HQGVMVGMGQK	1xOxidation [M]	5.99639e-08	4.59175e-05	2	7	17	P60709; P68133	0	1187.57	595365092	Shared	High	2	0.0001233	4.845e-08	3.63	18.2
	FALSE	High	HQGVMVGMGQK		7.02625e-08	4.59175e-05	2	7	3	P60709; P68133	0	1171.57	763097824	Shared	High	2	0.0001233	5.72e-08	4.21	22.74
	FALSE	High	LCYVALDFEQEMATAASSSSLEK	1xCarbamidomethyl [C2]	4.41122e-12	4.59175e-05	1	3	10	P60709	0	2550.17	8.28654e+08		High	3	0.0001233	3.145e-12	5.94	55.16
	FALSE	High	LCYVALDFEQEMATAASSSSLEK	1xCarbamidomethyl [C2]; 1xOxidation [M12]	5.12372e-10	4.59175e-05	1	3	1	P60709	0	2566.17	59428320		High	3	0.0001233	3.902e-10	5.61	52.39
	FALSE	High	TTGIVMDSGDGVTHTVPIYEGYALPHAILR		6.30512e-16	4.59175e-05	1	2	2	P60709	0	3183.61	1308482144		High	4	0.0001233	6.305e-16	7.23	52.34
	FALSE	High	TTGIVMDSGDGVTHTVPIYEGYALPHAILR	1xOxidation [M6]	6.30512e-16	4.59175e-05	1	2	1	P60709	0	3199.61	52772352		High	4	0.0001233	6.305e-16	8.07	52.09
	FALSE	High	VAPEEHPVLLTEAPLNPK		9.3887e-13	4.59175e-05	1	2	6	P60709	0	1954.06	3213045248		High	3	0.0001233	6.542e-13	5.18	46.01
	FALSE	High	VAPEEHPVLLTEAPLNPKANR		9.20838e-06	4.59175e-05	1	2	1	P60709	1	2295.25	6.61134e+06		High	4	0.0001233	7.994e-06	4.25	41.57
	FALSE	High	YPIEHGIVTNWDDMEK		1.65163e-10	4.59175e-05	1	2	1	P60709	0	1946.9	155837712		High	3	0.0001233	1.233e-10	5.06	47.71
	FALSE	High	YPIEHGIVTNWDDMEK	1xOxidation [M14]	1.7634e-06	4.59175e-05	1	2	1	P60709	0	1962.89	24255522		High	3	0.0001233	1.498e-06	4.67	42.9
	FALSE	High	QEYDESGPSIVHR		5.65538e-11	4.59175e-05	3	7	4	A5A3E0; P0CG39; P60709	0	1516.7	1102010173	Shared	High	3	0.0001233	4.183e-11	4.67	26.92
	FALSE	High	SYELPDGQVITIGNER		1.85074e-11	4.59175e-05	3	10	3	A5A3E0; P60709; P68133	0	1790.89	229704462	Shared	High	2	0.0001233	1.344e-11	3.44	51.67
	FALSE	High	FRCPEALFQPSFLGMESCGIHETTFNSIMK	2xCarbamidomethyl [C3; C18]	1.09318e-14	4.59175e-05	1	2	1	P60709	1	3534.63		No Quan Values	High	4	0.0001233	7.178e-15	6.32
	FALSE	High	CPEALFQPSFLGMESCGIHETTFNSIMK	2xCarbamidomethyl [C1; C16]	6.30512e-16	4.59175e-05	1	2	2	P60709	0	3231.46	306702036		High	3	0.0001233	6.305e-16	7.43	54.49
	FALSE	High	CPEALFQPSFLGMESCGIHETTFNSIMK	2xCarbamidomethyl [C1; C16]; 1xOxidation [M13]	6.30512e-16	4.59175e-05	1	2	1	P60709	0	3247.46	54861968		High	3	0.0001233	6.305e-16	7.47	53.68
	FALSE	High	CPEALFQPSFLGMESCGIHETTFNSIMK	2xCarbamidomethyl [C1; C16]; 2xOxidation [M13; M27]	6.30512e-16	4.59175e-05	1	2	1	P60709	0	3263.45		No Quan Values	High	3	0.0001233	6.305e-16	8.3
	FALSE	High	DLTDYLMKILTER		2.19755e-08	4.59175e-05	2	7	1	P60709; P68133	1	1610.85	3.96847e+06	Shared	High	3	0.0001233	1.753e-08	3.94	58.47
	FALSE	High	AVFPSIVGRPR		8.5444e-07	4.59175e-05	3	9	3	A5A3E0; P60709; P68133	0	1198.71	2.1282e+09	Shared	High	3	0.0001233	7.189e-07	3.11	40.86
	FALSE	High	DLYANTVLSGGTTMYPGIADR		2.56499e-14	4.59175e-05	1	2	1	P60709	0	2215.07	538660864		High	2	0.0001233	1.702e-14	6.01	53.13
	FALSE	High	EKLCYVALDFEQEMATAASSSSLEK	1xCarbamidomethyl [C4]	5.17199e-13	4.59175e-05	1	3	1	P60709	1	2807.31	28084740		High	3	0.0001233	3.587e-13	7.05	54.27
	FALSE	High	EITALAPSTMK		8.46703e-05	4.59175e-05	2	6	6	P60709; P68133	0	1161.62	2215356461	Shared	High	2	0.0001233	7.581e-05	2.97	38.91
	FALSE	High	EITALAPSTMK	1xOxidation [M10]	6.07507e-05	4.59175e-05	2	6	12	P60709; P68133	0	1177.61	6.12916e+08	Shared	High	2	0.0001233	5.389e-05	2.37	32.26
	FALSE	High	DSYVGDEAQSK		1.67155e-05	4.59175e-05	2	6	5	P60709; P68133	0	1198.52	2.10264e+09	Shared	High	2	0.0001233	1.461e-05	2.28	19.19
	FALSE	High	DSYVGDEAQSKR		6.12612e-06	4.59175e-05	2	6	1	P60709; P68133	1	1354.62	76043152	Shared	High	2	0.0001233	5.266e-06	2.95	16.71
	FALSE	High	DLYANTVLSGGTTMYPGIADR	1xOxidation [M14]	7.20032e-11	4.59175e-05	1	2	1	P60709	0	2231.06	108904640		High	3	0.0001233	5.317e-11	5.3	51.82
	FALSE	High	AGFAGDDAPR		2.51251e-05	4.59175e-05	4	10	3	A5A3E0; P0CG39; P60709; P68133	0	976.448	2653934848	Shared	High	2	0.0001233	2.214e-05	2.77	22.98
	FALSE	High	EITALAPSTMKIK		0.000919645	0.00012551	2	6	1	P60709; P68133	1	1402.8	2466537	Shared	High	3	0.0001773	0.000847	2.98	41.13
	FALSE	High	DLTDYLMK		0.00186959	0.00012551	2	7	3	P60709; P68133	0	998.486	2290648686	Shared	High	2	0.0001773	0.001744	2.33	51.92
	FALSE	High	GYSFTTTAER		0.000738744	0.00012551	1	2	4	P60709	0	1132.53	2771224916		High	2	0.0001773	0.0006786	2.52	31.06
	FALSE	High	DLTDYLMK	1xOxidation [M7]	0.00349135	0.000363586	2	7	7	P60709; P68133	0	1014.48	500346977	Shared	High	2	0.0004	0.003275	1.9	45.71
	FALSE	High	IIAPPERK		0.00721835	0.000668645	2	7	1	P60709; P68133	1	923.567	162683408	Shared	High	2	0.0006909	0.006829	2.08	19.35
	FALSE	High	IKIIAPPER		0.00979229	0.000877241	2	7	1	P60709; P68133	1	1036.65	3.93029e+06	Shared	High	2	0.0008894	0.009304	2.5	32.03
	FALSE	High	CDVDIRK	1xCarbamidomethyl [C1]	0.0394563	0.00349272	1	3	1	P60709	1	905.451	270156160		High	2	0.003401	0.03808	2.38	15.74
	FALSE	High	IIAPPER		0.0468506	0.00360091	2	7	2	P60709; P68133	0	795.472	2288286720	Shared	High	2	0.003553	0.0453	1.68	25.8
FALSE	High	Master Protein	O43707	Alpha-actinin-4 OS=Homo sapiens OX=9606 GN=ACTN4 PE=1 SV=2	0	523.98	69	61	90	42	911	104.8	5.44	344.86	61	20	5.03638e+09	1
	Checked	Confidence	Sequence	Modifications	Qvality PEP	Qvality q-value	# Protein Groups	# Proteins	# PSMs	Master Protein Accessions	# Missed Cleavages	Theo. MH+ [Da]	Abundances (Normalized): F2: Sample	Quan Info	Confidence (by Search Engine): Sequest HT	Charge (by Search Engine): Sequest HT	Percolator q-Value (by Search Engine): Sequest HT	Percolator PEP (by Search Engine): Sequest HT	XCorr (by Search Engine): Sequest HT	Top Apex RT [min]
	FALSE	High	IWHHTFYNELR		4.74834e-09	4.59175e-05	4	9	11	A5A3E0; P0CG39; P60709; P68133	0	1515.75	9.84505e+08	Shared	High	3	0.0001233	3.727e-09	3.75	33.92
	FALSE	High	KDLYANTVLSGGTTMYPGIADR		3.2637e-13	4.59175e-05	1	2	1	P60709	1	2343.16	267692800		High	3	0.0001233	2.24e-13	7.14	50.25
	FALSE	High	KDLYANTVLSGGTTMYPGIADR	1xOxidation [M15]	4.5492e-13	4.59175e-05	1	2	1	P60709	1	2359.16	47030092		High	3	0.0001233	3.139e-13	7.68	46.02
	FALSE	High	HQGVMVGMGQK	2xOxidation [M5; M8]	1.31457e-07	4.59175e-05	2	7	7	P60709; P68133	0	1203.56	2.78061e+08	Shared	High	2	0.0001233	1.077e-07	2.67	12.25
	FALSE	High	HQGVMVGMGQK	1xOxidation [M]	5.99639e-08	4.59175e-05	2	7	17	P60709; P68133	0	1187.57	595365092	Shared	High	2	0.0001233	4.845e-08	3.63	18.2
	FALSE	High	HQGVMVGMGQK		7.02625e-08	4.59175e-05	2	7	3	P60709; P68133	0	1171.57	763097824	Shared	High	2	0.0001233	5.72e-08	4.21	22.74
	FALSE	High	LCYVALDFEQEMATAASSSSLEK	1xCarbamidomethyl [C2]	4.41122e-12	4.59175e-05	1	3	10	P60709	0	2550.17	8.28654e+08		High	3	0.0001233	3.145e-12	5.94	55.16
	FALSE	High	LCYVALDFEQEMATAASSSSLEK	1xCarbamidomethyl [C2]; 1xOxidation [M12]	5.12372e-10	4.59175e-05	1	3	1	P60709	0	2566.17	59428320		High	3	0.0001233	3.902e-10	5.61	52.39
	FALSE	High	TTGIVMDSGDGVTHTVPIYEGYALPHAILR		6.30512e-16	4.59175e-05	1	2	2	P60709	0	3183.61	1308482144		High	4	0.0001233	6.305e-16	7.23	52.34
	FALSE	High	TTGIVMDSGDGVTHTVPIYEGYALPHAILR	1xOxidation [M6]	6.30512e-16	4.59175e-05	1	2	1	P60709	0	3199.61	52772352		High	4	0.0001233	6.305e-16	8.07	52.09
	FALSE	High	VAPEEHPVLLTEAPLNPK		9.3887e-13	4.59175e-05	1	2	6	P60709	0	1954.06	3213045248		High	3	0.0001233	6.542e-13	5.18	46.01
	FALSE	High	VAPEEHPVLLTEAPLNPKANR		9.20838e-06	4.59175e-05	1	2	1	P60709	1	2295.25	6.61134e+06		High	4	0.0001233	7.994e-06	4.25	41.57
	FALSE	High	YPIEHGIVTNWDDMEK		1.65163e-10	4.59175e-05	1	2	1	P60709	0	1946.9	155837712		High	3	0.0001233	1.233e-10	5.06	47.71
	FALSE	High	YPIEHGIVTNWDDMEK	1xOxidation [M14]	1.7634e-06	4.59175e-05	1	2	1	P60709	0	1962.89	24255522		High	3	0.0001233	1.498e-06	4.67	42.9
	FALSE	High	QEYDESGPSIVHR		5.65538e-11	4.59175e-05	3	7	4	A5A3E0; P0CG39; P60709	0	1516.7	1102010173	Shared	High	3	0.0001233	4.183e-11	4.67	26.92
	FALSE	High	SYELPDGQVITIGNER		1.85074e-11	4.59175e-05	3	10	3	A5A3E0; P60709; P68133	0	1790.89	229704462	Shared	High	2	0.0001233	1.344e-11	3.44	51.67
	FALSE	High	FRCPEALFQPSFLGMESCGIHETTFNSIMK	2xCarbamidomethyl [C3; C18]	1.09318e-14	4.59175e-05	1	2	1	P60709	1	3534.63		No Quan Values	High	4	0.0001233	7.178e-15	6.32
	FALSE	High	CPEALFQPSFLGMESCGIHETTFNSIMK	2xCarbamidomethyl [C1; C16]	6.30512e-16	4.59175e-05	1	2	2	P60709	0	3231.46	306702036		High	3	0.0001233	6.305e-16	7.43	54.49
	FALSE	High	CPEALFQPSFLGMESCGIHETTFNSIMK	2xCarbamidomethyl [C1; C16]; 1xOxidation [M13]	6.30512e-16	4.59175e-05	1	2	1	P60709	0	3247.46	54861968		High	3	0.0001233	6.305e-16	7.47	53.68
	FALSE	High	CPEALFQPSFLGMESCGIHETTFNSIMK	2xCarbamidomethyl [C1; C16]; 2xOxidation [M13; M27]	6.30512e-16	4.59175e-05	1	2	1	P60709	0	3263.45		No Quan Values	High	3	0.0001233	6.305e-16	8.3
	FALSE	High	DLTDYLMKILTER		2.19755e-08	4.59175e-05	2	7	1	P60709; P68133	1	1610.85	3.96847e+06	Shared	High	3	0.0001233	1.753e-08	3.94	58.47
	FALSE	High	AVFPSIVGRPR		8.5444e-07	4.59175e-05	3	9	3	A5A3E0; P60709; P68133	0	1198.71	2.1282e+09	Shared	High	3	0.0001233	7.189e-07	3.11	40.86
	FALSE	High	DLYANTVLSGGTTMYPGIADR		2.56499e-14	4.59175e-05	1	2	1	P60709	0	2215.07	538660864		High	2	0.0001233	1.702e-14	6.01	53.13
	FALSE	High	EKLCYVALDFEQEMATAASSSSLEK	1xCarbamidomethyl [C4]	5.17199e-13	4.59175e-05	1	3	1	P60709	1	2807.31	28084740		High	3	0.0001233	3.587e-13	7.05	54.27
	FALSE	High	EITALAPSTMK		8.46703e-05	4.59175e-05	2	6	6	P60709; P68133	0	1161.62	2215356461	Shared	High	2	0.0001233	7.581e-05	2.97	38.91
	FALSE	High	EITALAPSTMK	1xOxidation [M10]	6.07507e-05	4.59175e-05	2	6	12	P60709; P68133	0	1177.61	6.12916e+08	Shared	High	2	0.0001233	5.389e-05	2.37	32.26
	FALSE	High	DSYVGDEAQSK		1.67155e-05	4.59175e-05	2	6	5	P60709; P68133	0	1198.52	2.10264e+09	Shared	High	2	0.0001233	1.461e-05	2.28	19.19
	FALSE	High	DSYVGDEAQSKR		6.12612e-06	4.59175e-05	2	6	1	P60709; P68133	1	1354.62	76043152	Shared	High	2	0.0001233	5.266e-06	2.95	16.71
	FALSE	High	DLYANTVLSGGTTMYPGIADR	1xOxidation [M14]	7.20032e-11	4.59175e-05	1	2	1	P60709	0	2231.06	108904640		High	3	0.0001233	5.317e-11	5.3	51.82
	FALSE	High	AGFAGDDAPR		2.51251e-05	4.59175e-05	4	10	3	A5A3E0; P0CG39; P60709; P68133	0	976.448	2653934848	Shared	High	2	0.0001233	2.214e-05	2.77	22.98
	FALSE	High	EITALAPSTMKIK		0.000919645	0.00012551	2	6	1	P60709; P68133	1	1402.8	2466537	Shared	High	3	0.0001773	0.000847	2.98	41.13
	FALSE	High	DLTDYLMK		0.00186959	0.00012551	2	7	3	P60709; P68133	0	998.486	2290648686	Shared	High	2	0.0001773	0.001744	2.33	51.92
	FALSE	High	GYSFTTTAER		0.000738744	0.00012551	1	2	4	P60709	0	1132.53	2771224916		High	2	0.0001773	0.0006786	2.52	31.06
	FALSE	High	DLTDYLMK	1xOxidation [M7]	0.00349135	0.000363586	2	7	7	P60709; P68133	0	1014.48	500346977	Shared	High	2	0.0004	0.003275	1.9	45.71
	FALSE	High	IIAPPERK		0.00721835	0.000668645	2	7	1	P60709; P68133	1	923.567	162683408	Shared	High	2	0.0006909	0.006829	2.08	19.35
	FALSE	High	IKIIAPPER		0.00979229	0.000877241	2	7	1	P60709; P68133	1	1036.65	3.93029e+06	Shared	High	2	0.0008894	0.009304	2.5	32.03
	FALSE	High	CDVDIRK	1xCarbamidomethyl [C1]	0.0394563	0.00349272	1	3	1	P60709	1	905.451	270156160		High	2	0.003401	0.03808	2.38	15.74
	FALSE	High	IIAPPER		0.0468506	0.00360091	2	7	2	P60709; P68133	0	795.472	2288286720	Shared	High	2	0.003553	0.0453	1.68	25.8
FALSE	High	Master Protein	P49327	Fatty acid synthase OS=Homo sapiens OX=9606 GN=FASN PE=1 SV=3	0	519.393	40	72	75	72	2511	273.3	6.44	302.57	72	0	1.46368e+09	1
	Checked	Confidence	Sequence	Modifications	Qvality PEP	Qvality q-value	# Protein Groups	# Proteins	# PSMs	Master Protein Accessions	# Missed Cleavages	Theo. MH+ [Da]	Abundances (Normalized): F2: Sample	Quan Info	Confidence (by Search Engine): Sequest HT	Charge (by Search Engine): Sequest HT	Percolator q-Value (by Search Engine): Sequest HT	Percolator PEP (by Search Engine): Sequest HT	XCorr (by Search Engine): Sequest HT	Top Apex RT [min]
	FALSE	High	LQVELDNVTGLLSQSDSK		4.34778e-13	4.59175e-05	1	1	1	P35579	0	1946.01	25115448		High	2	0.0001233	3.008e-13	5.89	53.55
	FALSE	High	LQQELDDLLVDLDHQR		6.64287e-15	4.59175e-05	1	1	1	P35579	0	1949.99	61045460		High	3	0.0001233	4.335e-15	5.1	53.78
	FALSE	High	LTEMETLQSQLMAEK	1xOxidation [M12]	7.14183e-10	4.59175e-05	1	1	1	P35579	0	1767.85	5.10447e+06		High	2	0.0001233	5.431e-10	5.45	48.41
	FALSE	High	NAEQYKDQADK		9.28405e-07	4.59175e-05	1	1	1	P35579	1	1309.6	17263750		High	3	0.0001233	7.817e-07	3.39	12.06
	FALSE	High	NMDPLNDNIATLLHQSSDK		2.18121e-15	4.59175e-05	1	1	1	P35579	0	2126.02	31219884		High	3	0.0001233	1.581e-15	5.64	52.53
	FALSE	High	NMDPLNDNIATLLHQSSDK	1xOxidation [M2]	1.30999e-15	4.59175e-05	1	1	1	P35579	0	2142.01	9036307		High	3	0.0001233	1.03e-15	6.65	51.56
	FALSE	High	NFINNPLAQADWAAK		6.82146e-09	4.59175e-05	1	1	1	P35579	0	1672.84	51241708		High	2	0.0001233	5.348e-09	4.53	52.75
	FALSE	High	NKHEAMITDLEER	1xOxidation [M6]	1.58554e-05	4.59175e-05	1	1	2	P35579	1	1601.76	3614602		High	3	0.0001233	1.384e-05	3.4	24.18
	FALSE	High	MEDSVGCLETAEEVKR	1xCarbamidomethyl [C7]	7.36072e-10	4.59175e-05	1	1	1	P35579	1	1852.84	6.55118e+06		High	3	0.0001233	5.609e-10	3.74	35.38
	FALSE	High	IIGLDQVAGMSETALPGAFK	1xOxidation [M10]	4.34248e-11	4.59175e-05	1	1	1	P35579	0	2034.06	15860487		High	2	0.0001233	3.191e-11	4.37	53.26
	FALSE	High	KMEDSVGCLETAEEVKR	1xCarbamidomethyl [C8]	7.90215e-15	4.59175e-05	1	1	1	P35579	2	1980.94	3.6871e+06		High	3	0.0001233	5.188e-15	6.62	32.11
	FALSE	High	KLEEEQIILEDQNCK	1xCarbamidomethyl [C14]	2.44247e-08	4.59175e-05	1	1	1	P35579	1	1888.93	9616952		High	3	0.0001233	1.949e-08	4.3	37.19
	FALSE	High	KLEGDSTDLSDQIAELQAQIAELK		3.91659e-15	4.59175e-05	1	1	1	P35579	1	2615.34	29277378		High	3	0.0001233	2.537e-15	5.76	55.52
	FALSE	High	KKVEAQLQELQVK		6.35643e-05	4.59175e-05	1	1	1	P35579	2	1540.91	21690054		High	3	0.0001233	5.667e-05	2.26	29.47
	FALSE	High	IAEFTTNLTEEEEK		3.40658e-09	4.59175e-05	1	1	1	P35579	0	1653.79	45017732		High	2	0.0001233	2.659e-09	4.77	42.62
	FALSE	High	IAEFTTNLTEEEEKSK		1.35569e-08	4.59175e-05	1	1	1	P35579	1	1868.91	2.58499e+06		High	3	0.0001233	1.073e-08	3.92	37.86
	FALSE	High	KQELEEICHDLEAR	1xCarbamidomethyl [C8]	1.44358e-12	4.59175e-05	1	1	1	P35579	1	1769.85	26123714		High	3	0.0001233	1.013e-12	5.87	38.42
	FALSE	High	HEMPPHIYAITDTAYR	1xOxidation [M3]	1.67982e-13	4.59175e-05	1	1	1	P35579	0	1930.91	6282754		High	3	0.0001233	1.146e-13	5.64	36.58
	FALSE	High	HEAMITDLEER		7.40745e-08	4.59175e-05	1	1	1	P35579	0	1343.63	12781699		High	2	0.0001233	6.023e-08	3.59	34.54
	FALSE	High	HEMPPHIYAITDTAYR		1.15038e-11	4.59175e-05	1	1	2	P35579	0	1914.92	5243656		High	3	0.0001233	8.332e-12	4.73	39.14
	FALSE	High	KANLQIDQINTDLNLER		1.61071e-06	4.59175e-05	1	1	1	P35579	1	1998.06	13543822		High	3	0.0001233	1.364e-06	2.76	47.91
	FALSE	High	KEEELQAALAR		4.4619e-06	4.59175e-05	2	3	1	P35579; Q7Z406	1	1257.68	21558612	Shared	High	2	0.0001233	3.821e-06	3.7	30.02
	FALSE	High	HSQAVEELAEQLEQTK		1.00609e-14	4.59175e-05	1	1	1	P35579	0	1839.91	4.16779e+06		High	2	0.0001233	6.592e-15	6.86	48.22
	FALSE	High	HSQAVEELAEQLEQTKR		6.30512e-16	4.59175e-05	1	1	1	P35579	1	1996.01	28870864		High	3	0.0001233	6.305e-16	8.38	44.04
	FALSE	High	IIGLDQVAGMSETALPGAFK		1.0285e-13	4.59175e-05	1	1	1	P35579	0	2018.06	36226352		High	2	0.0001233	6.963e-14	5.87	54.9
	FALSE	High	LKDVLLQVDDERR		5.42927e-06	4.59175e-05	1	1	1	P35579	2	1598.89	20916554		High	4	0.0001233	4.676e-06	2.63	36.14
	FALSE	High	IAQLEEQLDNETK		1.77894e-08	4.59175e-05	1	1	2	P35579	0	1530.76	27426678		High	2	0.0001233	1.418e-08	4.23	38.14
	FALSE	High	LEGDSTDLSDQIAELQAQIAELK		3.59797e-12	4.59175e-05	1	1	1	P35579	0	2487.25	9752456		High	3	0.0001233	2.552e-12	6.88	57.04
	FALSE	High	LEEEQIILEDQNCK	1xCarbamidomethyl [C13]	1.13964e-08	4.59175e-05	1	1	1	P35579	0	1760.84	4.97777e+06		High	2	0.0001233	9.038e-09	4.64	41.95
	FALSE	High	VEAQLQELQVK		3.77927e-06	4.59175e-05	1	1	1	P35579	0	1284.72	19653226		High	2	0.0001233	3.231e-06	3.8	40.02
	FALSE	High	VEDMAELTCLNEASVLHNLK	1xCarbamidomethyl [C9]	9.18971e-15	4.59175e-05	2	2	1	P35580; P35579	0	2286.11		No Quan Values	High	3	0.0001233	6.035e-15	6.37
	FALSE	High	VIQYLAYVASSHK		6.71106e-07	4.59175e-05	1	1	1	P35579	0	1478.8	61560888		High	3	0.0001233	5.628e-07	4.13	46.28
	FALSE	High	VISGVLQLGNIVFK		1.99461e-10	4.59175e-05	1	1	1	P35579	0	1486.9	86827288		High	2	0.0001233	1.499e-10	4.48	55.84
	FALSE	High	YEILTPNSIPK		5.38845e-06	4.59175e-05	1	1	1	P35579	0	1274.7	34478912		High	2	0.0001233	4.626e-06	2.97	47.15
	FALSE	High	RQLEEAEEEAQR		1.53839e-05	4.59175e-05	1	1	1	P35579	1	1487.71	6.06251e+06		High	3	0.0001233	1.346e-05	3.81	18.76
	FALSE	High	RQQQLTAMK		2.94398e-05	4.59175e-05	1	2	1	P35579	1	1103.6	21867616		High	2	0.0001233	2.591e-05	2.92	16.48
	FALSE	High	RGDLPFVVPR		3.89511e-06	4.59175e-05	1	1	1	P35579	1	1155.66	74318712		High	2	0.0001233	3.345e-06	3.09	44.63
	FALSE	High	QAQQERDELADEIANSSGK		5.44262e-10	4.59175e-05	1	1	1	P35579	1	2088.98	11313231		High	3	0.0001233	4.152e-10	4.71	34.19
	FALSE	High	QVEDEKNSFR		1.59755e-05	4.59175e-05	1	1	1	P35579	1	1251.6	15441288		High	3	0.0001233	1.391e-05	2.76	16.46
	FALSE	High	QIATLHAQVADMK		3.50454e-06	4.59175e-05	1	1	1	P35579	0	1425.75	30304000		High	3	0.0001233	2.999e-06	3.91	33.27
	FALSE	High	QLEEAEEEAQR		3.24977e-06	4.59175e-05	1	1	1	P35579	0	1331.61	29315018		High	2	0.0001233	2.778e-06	2.33	21.39
	FALSE	High	TFHIFYYLLSGAGEHLK		3.62302e-11	4.59175e-05	1	1	1	P35579	0	1996.03	39630832		High	3	0.0001233	2.652e-11	4.96	53.96
	FALSE	High	TELEDTLDSTAAQQELR		1.71515e-10	4.59175e-05	1	1	1	P35579	0	1919.92	4700620		High	2	0.0001233	1.288e-10	5.02	45.66
	FALSE	High	TEMEDLMSSK		7.01153e-05	4.59175e-05	1	1	1	P35579	0	1170.5	29013612		High	2	0.0001233	6.271e-05	2.71	37.23
	FALSE	High	TDLLLEPYNK		4.9553e-05	4.59175e-05	1	1	1	P35579	0	1205.64	93824560		High	2	0.0001233	4.399e-05	3.07	46.75
	FALSE	High	DELADEIANSSGK		3.20306e-07	4.59175e-05	1	1	1	P35579	0	1348.62	8220628		High	2	0.0001233	2.655e-07	4.01	37.37
	FALSE	High	DFSALESQLQDTQELLQEENR		8.0585e-10	4.59175e-05	1	1	1	P35579	0	2493.17	31967572		High	3	0.0001233	6.177e-10	6.18	55.48
	FALSE	High	DLEAHIDSANK		2.38486e-06	4.59175e-05	1	1	1	P35579	0	1212.59	22659140		High	2	0.0001233	2.034e-06	3.55	24.82
	FALSE	High	DLQGRDEQSEEK		9.70795e-06	4.59175e-05	1	1	1	P35579	1	1433.65		No Quan Values	High	2	0.0001233	8.445e-06	3.3
	FALSE	High	DKADFCIIHYAGK	1xCarbamidomethyl [C6]	5.27754e-09	4.59175e-05	2	2	1	P35580; P35579	1	1537.75	9041760	Shared	High	3	0.0001233	4.145e-09	4.96	39.37
	FALSE	High	EDQSILCTGESGAGK	1xCarbamidomethyl [C7]	9.58031e-09	4.59175e-05	3	4	1	P35580; P35579; Q7Z406	0	1551.7	10513517	Shared	High	2	0.0001233	7.58e-09	3.85	31.45
	FALSE	High	EQADFAIEALAK		1.15482e-05	4.59175e-05	1	1	1	P35579	0	1305.67	63177632		High	2	0.0001233	1.008e-05	3.03	51.26
	FALSE	High	EMEAELEDERK	1xOxidation [M2]	1.58755e-07	4.59175e-05	1	1	1	P35579	1	1394.61	5239919		High	3	0.0001233	1.308e-07	2.96	17
	FALSE	High	DVLLQVDDERR		3.12942e-06	4.59175e-05	1	1	1	P35579	1	1357.71	9048610		High	2	0.0001233	2.668e-06	3.11	36.62
	FALSE	High	AGVLAHLEEER		3.32419e-06	4.59175e-05	2	2	1	P35580; P35579	0	1223.64	53691244	Shared	High	3	0.0001233	2.844e-06	3.35	34.56
	FALSE	High	ADFCIIHYAGK	1xCarbamidomethyl [C4]	3.80791e-06	4.59175e-05	2	2	1	P35580; P35579	0	1294.62	32468128	Shared	High	3	0.0001233	3.268e-06	2.71	42.62
	FALSE	High	ADGAEAKPAE		1.83e-05	4.59175e-05	1	1	1	P35579	0	958.448	6.51564e+06		High	2	0.0001233	1.603e-05	2.77	11.97
	FALSE	High	ALEQQVEEMK		2.08051e-05	4.59175e-05	1	1	1	P35579	0	1204.59	62334320		High	2	0.0001233	1.827e-05	2.97	32.75
	FALSE	High	ANLQIDQINTDLNLER		3.35964e-11	4.59175e-05	1	1	1	P35579	0	1869.97		No Quan Values	High	2	0.0001233	2.464e-11	4.96
	FALSE	High	QEEEMMAK		0.00163228	0.00012551	1	1	1	P35579	0	995.417	11170011		High	2	0.0001773	0.001523	2	18.35
	FALSE	High	QSACNLEK	1xCarbamidomethyl [C4]	0.00162001	0.00012551	1	1	1	P35579	0	949.441	20636122		High	2	0.0001773	0.001506	2.7	13.68
	FALSE	High	VMQEQGTHPK		0.00150228	0.00012551	1	1	1	P35579	0	1154.56	20941740		High	3	0.0001773	0.001397	2.45	11.67
	FALSE	High	TEMEDLMSSK	1xOxidation [M7]	8.92622e-05	0.00012551	1	1	1	P35579	0	1186.5	1.84308e+06		High	2	0.0001773	7.985e-05	2.42	24.96
	FALSE	High	ASITALEAK		0.00141427	0.00012551	1	1	1	P35579	0	903.515	64351408		High	2	0.0001773	0.001312	2.28	31.59
	FALSE	High	ALEEAMEQK		0.000480325	0.00012551	1	1	1	P35579	0	1048.5	34966680		High	2	0.0001773	0.0004402	2.7	24.45
	FALSE	High	VSHLLGINVTDFTR		0.00082114	0.00012551	1	1	1	P35579	0	1571.85	78296960		High	3	0.0001773	0.0007558	3.52	51.53
	FALSE	High	DLGEELEALK		0.000584533	0.00012551	1	2	1	P35579	0	1116.58	11601960		High	2	0.0001773	0.0005359	2.66	52.05
	FALSE	High	KVEAQLQELQVK		0.000466033	0.00012551	1	1	1	P35579	1	1412.81	10895657		High	3	0.0001773	0.0004258	3.9	34.74
	FALSE	High	KTLEEEAK		0.00153668	0.00012551	1	1	1	P35579	1	947.504	9933700		High	2	0.0001773	0.00143	2.86	12.45
	FALSE	High	LEVNLQAMK		0.000554434	0.00012551	1	1	1	P35579	0	1045.57	50565504		High	2	0.0001773	0.0005086	3.05	43.51
	FALSE	High	LEVNLQAMK	1xOxidation [M8]	0.000772993	0.00012551	1	1	1	P35579	0	1061.57	3811935		High	2	0.0001773	0.0007123	2.19	33.82
	FALSE	High	LQEMEGTVK	1xOxidation [M4]	0.00102221	0.00012551	1	1	1	P35579	0	1050.51	7442397		High	2	0.0001773	0.000947	2.34	15.77
	FALSE	High	EQLEEEEEAK		0.000649726	0.00012551	1	1	1	P35579	0	1233.55	18778952		High	2	0.0001773	0.0005959	2.72	19.11
	FALSE	High	KLVWVPSDK		0.000135167	0.00012551	1	1	1	P35579	1	1071.62	31228086		High	2	0.0001773	0.0001218	2.8	36.12
	FALSE	High	FDQLLAEEK		0.000319502	0.00012551	3	4	1	P35580; P35579; Q7Z406	0	1092.56	19718446	Shared	High	2	0.0001773	0.0002914	3.02	37.36
	FALSE	High	CIIPNHEK	1xCarbamidomethyl [C1]	0.00270397	0.000300375	2	3	1	P35580; P35579	0	1010.51		No Quan Values	High	2	0.0003431	0.002529	1.95
	FALSE	High	THEAQIQEMR	1xOxidation [M9]	0.00289333	0.000363586	1	1	1	P35579	0	1258.58	4.18393e+06		High	2	0.0004	0.002714	2.65	12.68
	FALSE	High	QQQLTAMK	1xOxidation [M7]	0.00319035	0.000363586	1	2	1	P35579	0	963.493		No Quan Values	High	2	0.0004	0.002986	1.83
	FALSE	High	QACVLMIK	1xCarbamidomethyl [C3]	0.0049302	0.000363586	1	1	1	P35579	0	962.516	12841809		High	2	0.0004	0.004651	2.6	40.29
	FALSE	High	EQLEEEEEAKHNLEK		0.00519557	0.000439547	1	1	1	P35579	1	1854.87	8519579		High	4	0.0004723	0.004905	1.67	23.86
	FALSE	High	ASREEILAQAK		0.00555764	0.000439547	1	1	1	P35579	1	1215.67	9019622		High	3	0.0004723	0.005262	3.33	23.3
	FALSE	High	NTNPNFVR		0.00535352	0.000439547	2	2	1	P35580; P35579	0	961.485	35938504	Shared	High	2	0.0004723	0.005038	2.05	23.95
	FALSE	High	QQQLTAMK		0.00700619	0.000591211	1	2	1	P35579	0	947.498	14015333		High	2	0.0006169	0.006612	1.95	21.91
	FALSE	High	SVHELEK		0.00801194	0.000742809	1	1	1	P35579	0	841.441	47564404		High	2	0.0007617	0.007622	2.54	12.33
	FALSE	High	GDLPFVVPR		0.00993865	0.000877241	1	1	1	P35579	0	999.562	8.11178e+06		High	2	0.0008894	0.009421	2.14	51.53
	FALSE	High	LVWVPSDK		0.0105459	0.000877241	1	1	1	P35579	0	943.525	39269328		High	2	0.0008894	0.01004	2.22	41.96
	FALSE	High	CNGVLEGIR	1xCarbamidomethyl [C1]	0.0120483	0.000939807	3	13	1	P35580; P35579; Q7Z406	0	1017.51	4.01839e+06	Shared	High	2	0.0009485	0.01144	2.35	35.48
	FALSE	High	VEEEEER		0.0130675	0.000939807	2	2	1	P35580; P35579	0	919.4	17692754	Shared	High	2	0.0009485	0.01246	2.1	11.78
	FALSE	High	GALALEEKR		0.0144872	0.00115632	1	1	1	P35579	1	986.563	3775621		High	2	0.001155	0.01379	2.71	22.75
	FALSE	High	VVFQEFR		0.0180529	0.0017988	1	1	1	P35579	0	924.494	128023928		High	2	0.00177	0.01727	1.96	41.05
	FALSE	High	TVGQLYK		0.0198505	0.00192714	3	4	1	P35580; P35579; Q7Z406	0	808.456	50152164	Shared	High	2	0.001893	0.01899	1.75	24.56
	FALSE	High	KLEMDLK		0.0210419	0.00227275	1	1	1	P35579	1	876.486	11586568		High	2	0.00216	0.02009	2.91	28.57
	FALSE	High	TLEEEAK		0.0211956	0.00227275	1	1	1	P35579	0	819.409	55072360		High	2	0.002225	0.02028	1.64	14.58
	FALSE	High	QTLENER		0.0221412	0.00233473	1	1	1	P35579	0	889.437	22677874		High	2	0.002282	0.0212	1.88	13.53
	FALSE	High	THEAQIQEMR		0.0254147	0.0026367	1	1	1	P35579	0	1242.59	22896046		High	3	0.00257	0.02431	2.8	19.28
	FALSE	High	NCAAYLK	1xCarbamidomethyl [C2]	0.0304509	0.00300335	3	4	1	P35580; P35579; Q7Z406	0	839.408	18254468	Shared	High	2	0.002921	0.02927	1.84	21.98
	FALSE	High	DLEGLSQR		0.0304509	0.00300335	1	1	1	P35579	0	917.469	38222340		High	2	0.002921	0.02931	2.02	29.65
	FALSE	High	ADEWLMK		0.0344203	0.0033727	2	2	1	P35580; P35579	0	892.423	31235904	Shared	High	2	0.003272	0.03302	2.03	40.2
	FALSE	High	FVSELWK		0.0349194	0.00343516	1	1	1	P35579	0	908.488	97451312		High	2	0.003332	0.0337	1.69	46.36
	FALSE	High	SMAVAAR		0.0423884	0.00349272	1	1	1	P35579	0	705.371	40093992		High	2	0.003401	0.04095	2.1	16.85
	FALSE	High	ADEWLMK	1xOxidation [M6]	0.0386159	0.00349272	2	2	1	P35580; P35579	0	908.418	3.32796e+06	Shared	High	2	0.003401	0.03731	1.69	31.22
	FALSE	High	VKPLLQVSR		0.0436195	0.00349272	1	1	1	P35579	0	1039.66	23896306		High	2	0.003449	0.04211	1.81	30.58
	FALSE	High	SGFEPASLKEEVGEEAIVELVENGKK		0.0630905	0.00464217	1	1	1	P35579	2	2788.43	6270531		High	4	0.004547	0.06123	1.95	53.01
	FALSE	High	NWQWWR		0.0715541	0.0055028	1	2	1	P35579	0	975.458	44959908		High	2	0.005367	0.06937	1.89	51.87
	FALSE	High	SMMQDR		0.0725565	0.00556583	1	1	1	P35579	0	767.317	9210375		High	2	0.005367	0.07023	1.51	14.89
	FALSE	High	GALALEEK		0.0746003	0.00580753	1	1	1	P35579	0	830.462	49568508		High	2	0.005602	0.07232	2.24	28.3
	FALSE	High	GELANEVK		0.0783044	0.00604364	1	1	1	P35579	0	859.452	32159286		High	2	0.005823	0.07597	2.08	20.66
	FALSE	High	YLYVDK		0.0783044	0.00604364	1	1	1	P35579	0	800.419	43205040		High	2	0.005823	0.07573	1.53	28.73
	FALSE	High	ELDDTR		0.0862206	0.00644165	1	1	1	P35579	0	748.347	10882127		High	2	0.006324	0.08371	1.21	13.11
	FALSE	High	FNEGER		0.0929415	0.00665442	1	1	1	P35579	0	751.337	36046776		High	2	0.006528	0.09011	1.87	13.06
	FALSE	High	LMATLR	1xOxidation [M2]	0.0968023	0.00695221	2	2	1	P35580; P35579	0	720.407	4.15739e+06	Shared	High	2	0.006814	0.09382	1.54	29.62
	FALSE	High	QGFPNR		0.112948	0.00805526	3	5	2	P35580; P35579; Q7Z406	0	718.363	17548960	Shared	High	2	0.008041	0.1097	1.49	18.3
FALSE	High	Master Protein	Q00610	Clathrin heavy chain 1 OS=Homo sapiens OX=9606 GN=CLTC PE=1 SV=5	0	469.172	50	68	74	68	1675	191.5	5.69	282.14	68	0	1.61688e+09	1
	Checked	Confidence	Sequence	Modifications	Qvality PEP	Qvality q-value	# Protein Groups	# Proteins	# PSMs	Master Protein Accessions	# Missed Cleavages	Theo. MH+ [Da]	Abundances (Normalized): F2: Sample	Quan Info	Confidence (by Search Engine): Sequest HT	Charge (by Search Engine): Sequest HT	Percolator q-Value (by Search Engine): Sequest HT	Percolator PEP (by Search Engine): Sequest HT	XCorr (by Search Engine): Sequest HT	Top Apex RT [min]
	FALSE	High	LSELEAALQR		3.37232e-05	4.59175e-05	1	1	6	P05787	0	1129.62	1.62623e+09		High	2	0.0001233	2.977e-05	3.48	43.26
	FALSE	High	LQAEIEGLKGQR		2.66887e-05	4.59175e-05	1	1	1	P05787	1	1341.75	2.66809e+06		High	3	0.0001233	2.355e-05	2.05	30.53
	FALSE	High	NKYEDEINKR		8.6144e-08	4.59175e-05	3	6	3	P04264; P05787; P13647	2	1308.65	8.06561e+08	Shared	High	3	0.0001233	7.02e-08	3.71	17.46
	FALSE	High	LVSESSDVLPK		5.23147e-07	4.59175e-05	1	1	4	P05787	0	1173.64	9.07073e+08		High	2	0.0001233	4.366e-07	3.24	34.66
	FALSE	High	KDVDEAYMNK		1.4492e-06	4.59175e-05	1	1	1	P05787	1	1212.56	22658618		High	2	0.0001233	1.226e-06	4.51	19.09
	FALSE	High	KDVDEAYMNK	1xOxidation [M8]	8.41106e-06	4.59175e-05	1	1	1	P05787	1	1228.55	1.54969e+06		High	2	0.0001233	7.277e-06	2.99	13.63
	FALSE	High	LKLEAELGNMQGLVEDFK		1.66516e-11	4.59175e-05	1	1	1	P05787	1	2034.06	242418032		High	3	0.0001233	1.21e-11	6.18	53.83
	FALSE	High	LKLEAELGNMQGLVEDFK	1xOxidation [M10]	2.67401e-08	4.59175e-05	1	1	1	P05787	1	2050.05	32467164		High	3	0.0001233	2.137e-08	5.34	51.01
	FALSE	High	LEAELGNMQGLVEDFK		1.08232e-10	4.59175e-05	1	1	1	P05787	0	1792.88	218137760		High	2	0.0001233	8.036e-11	5.65	54.04
	FALSE	High	LEAELGNMQGLVEDFK	1xOxidation [M8]	7.64847e-11	4.59175e-05	1	1	1	P05787	0	1808.87	17075080		High	2	0.0001233	5.671e-11	5.05	50.72
	FALSE	High	LEGLTDEINFLR		1.21058e-08	4.59175e-05	1	1	3	P05787	0	1419.75	1.29074e+09		High	2	0.0001233	9.619e-09	3.34	53.93
	FALSE	High	LESGMQNMSIHTK		1.29487e-07	4.59175e-05	1	1	1	P05787	0	1475.7	344738368		High	3	0.0001233	1.058e-07	3.96	28.8
	FALSE	High	LESGMQNMSIHTK	1xOxidation [M]	8.66885e-06	4.59175e-05	1	1	4	P05787	0	1491.69	146077940		High	3	0.0001233	7.532e-06	3.71	20.27
	FALSE	High	LESGMQNMSIHTK	2xOxidation [M5; M8]	1.10508e-07	4.59175e-05	1	1	4	P05787	0	1507.69	41470267		High	2	0.0001233	8.996e-08	3.25	28.82
	FALSE	High	YEELQSLAGK		1.92927e-05	4.59175e-05	1	1	5	P05787	0	1137.58	982747242		High	2	0.0001233	1.684e-05	2.49	35.82
	FALSE	High	YEDEINKR		1.03903e-05	4.59175e-05	4	11	1	P35908; P04264; P05787; P13647	1	1066.52	231358928	Shared	High	3	0.0001233	9.005e-06	2.64	14.76
	FALSE	High	QLYEEEIRELQSQISDTSVVLSMDNSR		6.30512e-16	4.59175e-05	1	1	1	P05787	1	3169.53		No Quan Values	High	3	0.0001233	6.305e-16	9.72
	FALSE	High	TEMENEFVLIK		6.36571e-07	4.59175e-05	1	1	1	P05787	0	1352.68	594816448		High	2	0.0001233	5.326e-07	3.36	51.63
	FALSE	High	TEMENEFVLIK	1xOxidation [M3]	1.68636e-07	4.59175e-05	1	1	1	P05787	0	1368.67	175428768		High	2	0.0001233	1.383e-07	3.87	48.12
	FALSE	High	TEMENEFVLIKK		1.56377e-07	4.59175e-05	1	1	1	P05787	1	1480.77	82161112		High	3	0.0001233	1.28e-07	4.3	43.84
	FALSE	High	TEMENEFVLIKK	1xOxidation [M3]	6.31784e-07	4.59175e-05	1	1	1	P05787	1	1496.77	9058117		High	3	0.0001233	5.282e-07	4.56	38.34
	FALSE	High	SNMDNMFESYINNLR	1xOxidation [M]	1.78903e-05	4.59175e-05	1	1	2	P05787	0	1863.8	1.67749e+07		High	3	0.0001233	1.569e-05	4.25	53.52
	FALSE	High	SNMDNMFESYINNLRR		2.90549e-08	4.59175e-05	1	1	1	P05787	1	2003.91	45067448		High	3	0.0001233	2.327e-08	3.82	53.27
	FALSE	High	SNMDNMFESYINNLR		7.62982e-07	4.59175e-05	1	1	1	P05787	0	1847.81	68251440		High	3	0.0001233	6.394e-07	3.44	54.69
	FALSE	High	SLDMDSIIAEVK	1xOxidation [M4]	1.01642e-06	4.59175e-05	1	1	2	P05787	0	1336.67	130947380		High	2	0.0001233	8.54e-07	3.13	47.29
	FALSE	High	SRAEAESMYQIK	1xOxidation [M8]	8.03146e-05	4.59175e-05	1	1	2	P05787	1	1428.68	20597322		High	2	0.0001233	7.165e-05	3.64	20.76
	FALSE	High	ASLEAAIADAEQR		3.81027e-07	4.59175e-05	1	1	3	P05787	0	1344.68	1062414085		High	2	0.0001233	3.159e-07	4.08	46.18
	FALSE	High	ELQSQISDTSVVLSMDNSR		4.03417e-14	4.59175e-05	1	1	1	P05787	0	2109.01	105519816		High	2	0.0001233	2.704e-14	5.9	50.67
	FALSE	High	ELQSQISDTSVVLSMDNSR	1xOxidation [M15]	2.67238e-07	4.59175e-05	1	1	1	P05787	0	2125.01	22677352		High	3	0.0001233	2.212e-07	5.18	44.28
	FALSE	High	DVDEAYMNKVELESR		2.13611e-11	4.59175e-05	1	1	1	P05787	1	1797.83	9855647		High	2	0.0001233	1.555e-11	5.52	40.28
	FALSE	High	FASFIDKVR		2.68909e-05	4.59175e-05	4	17	1	Q7RTS7; P35908; P05787; P13647	1	1082.6	4.30295e+06	Shared	High	3	0.0001233	2.366e-05	3.08	39.69
	FALSE	High	GELAIKDANAK		8.15358e-05	4.59175e-05	1	1	1	P05787	1	1129.62	2.51287e+06		High	3	0.0001233	7.258e-05	1.81	21.94
	FALSE	High	AEAESMYQIK		5.38417e-05	4.59175e-05	1	1	2	P05787	0	1169.55	545935424		High	2	0.0001233	4.788e-05	2.88	31.89
	FALSE	High	AEAESMYQIK	1xOxidation [M6]	5.34369e-05	4.59175e-05	1	1	3	P05787	0	1185.55	8.83693e+07		High	2	0.0001233	4.741e-05	2.52	31.88
	FALSE	High	GGLGGGYGGASGMGGITAVTVNQSLLSPLVLEVDPNIQAVR	1xOxidation [M13]	6.30512e-16	4.59175e-05	1	1	1	P05787	0	3941.04	25598944		High	4	0.0001233	6.305e-16	9.14	57.18
	FALSE	High	GGLGGGYGGASGMGGITAVTVNQSLLSPLVLEVDPNIQAVR		6.30512e-16	4.59175e-05	1	1	1	P05787	0	3925.05	53376576		High	4	0.0001233	6.305e-16	8.93	57.78
	FALSE	High	WSLLQQQK		0.000808829	0.00012551	1	1	2	P05787	0	1030.57	1237786240		High	2	0.0001773	0.0007462	3.02	42.77
	FALSE	High	QLETLGQEK		0.000140363	0.00012551	1	1	1	P05787	0	1045.55	463296320		High	2	0.0001773	0.0001263	2.9	25.12
	FALSE	High	NKYEDEINK		0.00132139	0.00012551	3	7	1	P04264; P05787; P13647	1	1152.55	29530490	Shared	High	3	0.0001773	0.001226	3.12	17.99
	FALSE	High	TKTEISEMNR	1xOxidation [M8]	0.000380084	0.00012551	1	1	2	P05787	1	1224.59	53871956		High	2	0.0001773	0.0003472	2.81	18.19
	FALSE	High	AVVVKKIETR		0.000679847	0.00012551	1	1	1	P05787	2	1142.73	3.56855e+06		High	3	0.0001773	0.0006269	2.3	17.22
	FALSE	High	AQYEDIANR		0.00188374	0.00012551	1	2	2	P05787	0	1079.51	989438592		High	2	0.0001773	0.001755	2.62	24.51
	FALSE	High	TTSGYAGGLSSAYGGLTSPGLSYSLGSSFGSGAGSSSFSR		0.000438715	0.00012551	1	1	1	P05787	0	3725.72		No Quan Values	High	4	0.0001773	0.0003993	2.61
	FALSE	High	DVDEAYMNK	1xOxidation [M7]	0.00099179	0.00012551	1	1	5	P05787	0	1100.46	7.15163e+07		High	2	0.0001773	0.0009163	2.89	19.04
	FALSE	High	DVDEAYMNK		0.0013314	0.00012551	1	1	3	P05787	0	1084.46	123397208		High	2	0.0001773	0.001231	2.72	26.04
	FALSE	High	RQLETLGQEK		0.000197109	0.00012551	1	1	1	P05787	1	1201.65	72670152		High	2	0.0001773	0.0001787	3.05	19.75
	FALSE	High	RTEMENEFVLIK		9.33957e-05	0.00012551	1	1	1	P05787	1	1508.78	18566832		High	3	0.0001773	8.327e-05	3.62	46.34
	FALSE	High	SRAEAESMYQIK		0.000438715	0.00012551	1	1	1	P05787	1	1412.68	124285496		High	3	0.0001773	0.0004016	3.7	27.08
	FALSE	High	SLDMDSIIAEVK		0.000388791	0.00012551	1	1	1	P05787	0	1320.67	11515891		High	3	0.0001773	0.0003552	3.33	53.61
	FALSE	High	LQAEIEGLK		0.000567139	0.00012551	1	1	2	P05787	0	1000.57	972475200		High	2	0.0001773	0.0005204	2.66	37.39
	FALSE	High	EYQELMNVK	1xOxidation [M6]	0.000385867	0.00012551	1	4	3	P05787	0	1169.55	89486454		High	2	0.0001773	0.0003529	2.09	36.98
	FALSE	High	EYQELMNVK		0.000209374	0.00012551	1	4	2	P05787	0	1153.56	730089984		High	2	0.0001773	0.0001901	2.55	37
	FALSE	High	KLLEGEESR		0.000368778	0.00012551	2	5	1	P08670; P05787	1	1060.56	480577600	Shared	High	2	0.0001773	0.0003357	3.12	17.01
	FALSE	High	QLYEEEIR		0.00260414	0.000300375	1	1	3	P05787	0	1079.54	590792299		High	2	0.0003431	0.00243	2.64	31.91
	FALSE	High	TQEKEQIK		0.00252692	0.000300375	1	1	1	P05787	1	1003.54		No Quan Values	High	2	0.0003431	0.00237	3.32
	FALSE	High	TEISEMNR	1xOxidation [M6]	0.00434033	0.000363586	1	1	1	P05787	0	995.446	25778242		High	2	0.0004	0.00407	2.54	13.87
	FALSE	High	LLEGEESR		0.00471345	0.000363586	2	6	2	P08670; P05787	0	932.468	809252224	Shared	High	2	0.0004	0.004451	2.33	20.15
	FALSE	High	ISSSSFSR		0.00482062	0.000363586	1	1	3	P05787	0	870.432	925332498		High	2	0.0004	0.004529	1.88	21.82
	FALSE	High	SYTSGPGSR		0.00732679	0.000668645	1	1	2	P05787	0	911.422	663789504		High	2	0.0006909	0.006916	1.78	13.39
	FALSE	High	FASFIDK		0.0133598	0.000939807	4	18	3	Q7RTS7; P35908; P05787; P13647	0	827.43	9.04945e+08	Shared	High	2	0.0009485	0.01277	1.88	38.99
	FALSE	High	AKQDMAR		0.0506705	0.0037861	2	3	1	P05787; P13647	1	819.414	1.19646e+06	Shared	High	2	0.003669	0.04899	2.02	10.53
	FALSE	High	VELESR		0.0850469	0.00644165	1	1	1	P05787	0	732.389	835963264		High	2	0.006268	0.08249	1.72	18.04
	FALSE	High	VSTSGPR		0.125509	0.00903509	1	1	1	P05787	0	703.373	237822976		High	2	0.00881	0.122	1.92	11.77
	FALSE	High	VGSSNFR		0.126332	0.00903509	1	1	1	P05787	0	766.384	957056640		High	2	0.008975	0.123	2.13	16.38
FALSE	High	Master Protein	Q15149	Plectin OS=Homo sapiens OX=9606 GN=PLEC PE=1 SV=3	0	433.13	23	92	93	91	4684	531.5	5.96	283.74	92	1	8.75937e+08	1
	Checked	Confidence	Sequence	Modifications	Qvality PEP	Qvality q-value	# Protein Groups	# Proteins	# PSMs	Master Protein Accessions	# Missed Cleavages	Theo. MH+ [Da]	Abundances (Normalized): F2: Sample	Quan Info	Confidence (by Search Engine): Sequest HT	Charge (by Search Engine): Sequest HT	Percolator q-Value (by Search Engine): Sequest HT	Percolator PEP (by Search Engine): Sequest HT	XCorr (by Search Engine): Sequest HT	Top Apex RT [min]
	FALSE	High	IWHHTFYNELR		4.74834e-09	4.59175e-05	4	9	11	A5A3E0; P0CG39; P60709; P68133	0	1515.75	9.84505e+08	Shared	High	3	0.0001233	3.727e-09	3.75	33.92
	FALSE	High	HQGVMVGMGQK	2xOxidation [M5; M8]	1.31457e-07	4.59175e-05	2	7	7	P60709; P68133	0	1203.56	2.78061e+08	Shared	High	2	0.0001233	1.077e-07	2.67	12.25
	FALSE	High	HQGVMVGMGQK	1xOxidation [M]	5.99639e-08	4.59175e-05	2	7	17	P60709; P68133	0	1187.57	595365092	Shared	High	2	0.0001233	4.845e-08	3.63	18.2
	FALSE	High	HQGVMVGMGQK		7.02625e-08	4.59175e-05	2	7	3	P60709; P68133	0	1171.57	763097824	Shared	High	2	0.0001233	5.72e-08	4.21	22.74
	FALSE	High	YPIEHGIITNWDDMEK		8.87843e-08	4.59175e-05	1	4	6	P68133	0	1960.91	2020137296		High	3	0.0001233	7.22e-08	4.49	47.94
	FALSE	High	YPIEHGIITNWDDMEK	1xOxidation [M14]	3.61195e-06	4.59175e-05	1	4	11	P68133	0	1976.91	506837122		High	3	0.0001233	3.086e-06	3.81	43.2
	FALSE	High	SYELPDGQVITIGNER		1.85074e-11	4.59175e-05	3	10	3	A5A3E0; P60709; P68133	0	1790.89	229704462	Shared	High	2	0.0001233	1.344e-11	3.44	51.67
	FALSE	High	DLTDYLMKILTER		2.19755e-08	4.59175e-05	2	7	1	P60709; P68133	1	1610.85	3.96847e+06	Shared	High	3	0.0001233	1.753e-08	3.94	58.47
	FALSE	High	AVFPSIVGRPR		8.5444e-07	4.59175e-05	3	9	3	A5A3E0; P60709; P68133	0	1198.71	2.1282e+09	Shared	High	3	0.0001233	7.189e-07	3.11	40.86
	FALSE	High	EITALAPSTMK		8.46703e-05	4.59175e-05	2	6	6	P60709; P68133	0	1161.62	2215356461	Shared	High	2	0.0001233	7.581e-05	2.97	38.91
	FALSE	High	EITALAPSTMK	1xOxidation [M10]	6.07507e-05	4.59175e-05	2	6	12	P60709; P68133	0	1177.61	6.12916e+08	Shared	High	2	0.0001233	5.389e-05	2.37	32.26
	FALSE	High	DSYVGDEAQSK		1.67155e-05	4.59175e-05	2	6	5	P60709; P68133	0	1198.52	2.10264e+09	Shared	High	2	0.0001233	1.461e-05	2.28	19.19
	FALSE	High	DSYVGDEAQSKR		6.12612e-06	4.59175e-05	2	6	1	P60709; P68133	1	1354.62	76043152	Shared	High	2	0.0001233	5.266e-06	2.95	16.71
	FALSE	High	AGFAGDDAPR		2.51251e-05	4.59175e-05	4	10	3	A5A3E0; P0CG39; P60709; P68133	0	976.448	2653934848	Shared	High	2	0.0001233	2.214e-05	2.77	22.98
	FALSE	High	EITALAPSTMKIK		0.000919645	0.00012551	2	6	1	P60709; P68133	1	1402.8	2466537	Shared	High	3	0.0001773	0.000847	2.98	41.13
	FALSE	High	VAPEEHPTLLTEAPLNPK		0.000733185	0.00012551	1	4	1	P68133	0	1956.04		No Quan Values	High	3	0.0001773	0.000672	2.96
	FALSE	High	DLTDYLMK		0.00186959	0.00012551	2	7	3	P60709; P68133	0	998.486	2290648686	Shared	High	2	0.0001773	0.001744	2.33	51.92
	FALSE	High	DLTDYLMK	1xOxidation [M7]	0.00349135	0.000363586	2	7	7	P60709; P68133	0	1014.48	500346977	Shared	High	2	0.0004	0.003275	1.9	45.71
	FALSE	High	IIAPPERK		0.00721835	0.000668645	2	7	1	P60709; P68133	1	923.567	162683408	Shared	High	2	0.0006909	0.006829	2.08	19.35
	FALSE	High	IKIIAPPER		0.00979229	0.000877241	2	7	1	P60709; P68133	1	1036.65	3.93029e+06	Shared	High	2	0.0008894	0.009304	2.5	32.03
	FALSE	High	IIAPPER		0.0468506	0.00360091	2	7	2	P60709; P68133	0	795.472	2288286720	Shared	High	2	0.003553	0.0453	1.68	25.8
FALSE	High	Master Protein	P46940	Ras GTPase-activating-like protein IQGAP1 OS=Homo sapiens OX=9606 GN=IQGAP1 PE=1 SV=1	0	427.168	48	66	70	63	1657	189.1	6.48	258.71	66	3	2069061922	1
	Checked	Confidence	Sequence	Modifications	Qvality PEP	Qvality q-value	# Protein Groups	# Proteins	# PSMs	Master Protein Accessions	# Missed Cleavages	Theo. MH+ [Da]	Abundances (Normalized): F2: Sample	Quan Info	Confidence (by Search Engine): Sequest HT	Charge (by Search Engine): Sequest HT	Percolator q-Value (by Search Engine): Sequest HT	Percolator PEP (by Search Engine): Sequest HT	XCorr (by Search Engine): Sequest HT	Top Apex RT [min]
	FALSE	High	IWHHTFYNELR		4.74834e-09	4.59175e-05	4	9	11	A5A3E0; P0CG39; P60709; P68133	0	1515.75	9.84505e+08	Shared	High	3	0.0001233	3.727e-09	3.75	33.92
	FALSE	High	HQGVMVGMGQK	2xOxidation [M5; M8]	1.31457e-07	4.59175e-05	2	7	7	P60709; P68133	0	1203.56	2.78061e+08	Shared	High	2	0.0001233	1.077e-07	2.67	12.25
	FALSE	High	HQGVMVGMGQK	1xOxidation [M]	5.99639e-08	4.59175e-05	2	7	17	P60709; P68133	0	1187.57	595365092	Shared	High	2	0.0001233	4.845e-08	3.63	18.2
	FALSE	High	HQGVMVGMGQK		7.02625e-08	4.59175e-05	2	7	3	P60709; P68133	0	1171.57	763097824	Shared	High	2	0.0001233	5.72e-08	4.21	22.74
	FALSE	High	YPIEHGIITNWDDMEK		8.87843e-08	4.59175e-05	1	4	6	P68133	0	1960.91	2020137296		High	3	0.0001233	7.22e-08	4.49	47.94
	FALSE	High	YPIEHGIITNWDDMEK	1xOxidation [M14]	3.61195e-06	4.59175e-05	1	4	11	P68133	0	1976.91	506837122		High	3	0.0001233	3.086e-06	3.81	43.2
	FALSE	High	SYELPDGQVITIGNER		1.85074e-11	4.59175e-05	3	10	3	A5A3E0; P60709; P68133	0	1790.89	229704462	Shared	High	2	0.0001233	1.344e-11	3.44	51.67
	FALSE	High	DLTDYLMKILTER		2.19755e-08	4.59175e-05	2	7	1	P60709; P68133	1	1610.85	3.96847e+06	Shared	High	3	0.0001233	1.753e-08	3.94	58.47
	FALSE	High	AVFPSIVGRPR		8.5444e-07	4.59175e-05	3	9	3	A5A3E0; P60709; P68133	0	1198.71	2.1282e+09	Shared	High	3	0.0001233	7.189e-07	3.11	40.86
	FALSE	High	EITALAPSTMK		8.46703e-05	4.59175e-05	2	6	6	P60709; P68133	0	1161.62	2215356461	Shared	High	2	0.0001233	7.581e-05	2.97	38.91
	FALSE	High	EITALAPSTMK	1xOxidation [M10]	6.07507e-05	4.59175e-05	2	6	12	P60709; P68133	0	1177.61	6.12916e+08	Shared	High	2	0.0001233	5.389e-05	2.37	32.26
	FALSE	High	DSYVGDEAQSK		1.67155e-05	4.59175e-05	2	6	5	P60709; P68133	0	1198.52	2.10264e+09	Shared	High	2	0.0001233	1.461e-05	2.28	19.19
	FALSE	High	DSYVGDEAQSKR		6.12612e-06	4.59175e-05	2	6	1	P60709; P68133	1	1354.62	76043152	Shared	High	2	0.0001233	5.266e-06	2.95	16.71
	FALSE	High	AGFAGDDAPR		2.51251e-05	4.59175e-05	4	10	3	A5A3E0; P0CG39; P60709; P68133	0	976.448	2653934848	Shared	High	2	0.0001233	2.214e-05	2.77	22.98
	FALSE	High	EITALAPSTMKIK		0.000919645	0.00012551	2	6	1	P60709; P68133	1	1402.8	2466537	Shared	High	3	0.0001773	0.000847	2.98	41.13
	FALSE	High	VAPEEHPTLLTEAPLNPK		0.000733185	0.00012551	1	4	1	P68133	0	1956.04		No Quan Values	High	3	0.0001773	0.000672	2.96
	FALSE	High	DLTDYLMK		0.00186959	0.00012551	2	7	3	P60709; P68133	0	998.486	2290648686	Shared	High	2	0.0001773	0.001744	2.33	51.92
	FALSE	High	DLTDYLMK	1xOxidation [M7]	0.00349135	0.000363586	2	7	7	P60709; P68133	0	1014.48	500346977	Shared	High	2	0.0004	0.003275	1.9	45.71
	FALSE	High	IIAPPERK		0.00721835	0.000668645	2	7	1	P60709; P68133	1	923.567	162683408	Shared	High	2	0.0006909	0.006829	2.08	19.35
	FALSE	High	IKIIAPPER		0.00979229	0.000877241	2	7	1	P60709; P68133	1	1036.65	3.93029e+06	Shared	High	2	0.0008894	0.009304	2.5	32.03
	FALSE	High	IIAPPER		0.0468506	0.00360091	2	7	2	P60709; P68133	0	795.472	2288286720	Shared	High	2	0.003553	0.0453	1.68	25.8
FALSE	High	Master Protein	P05783	Keratin, type I cytoskeletal 18 OS=Homo sapiens OX=9606 GN=KRT18 PE=1 SV=2	0	381.912	77	40	68	38	430	48	5.45	271.66	40	2	9.02611e+09	1
	Checked	Confidence	Sequence	Modifications	Qvality PEP	Qvality q-value	# Protein Groups	# Proteins	# PSMs	Master Protein Accessions	# Missed Cleavages	Theo. MH+ [Da]	Abundances (Normalized): F2: Sample	Quan Info	Confidence (by Search Engine): Sequest HT	Charge (by Search Engine): Sequest HT	Percolator q-Value (by Search Engine): Sequest HT	Percolator PEP (by Search Engine): Sequest HT	XCorr (by Search Engine): Sequest HT	Top Apex RT [min]
	FALSE	High	HQGVMVGMGQK	2xOxidation [M5; M8]	1.31457e-07	4.59175e-05	2	7	7	P60709; P68133	0	1203.56	2.78061e+08	Shared	High	2	0.0001233	1.077e-07	2.67	12.25
	FALSE	High	HQGVMVGMGQK	1xOxidation [M]	5.99639e-08	4.59175e-05	2	7	17	P60709; P68133	0	1187.57	595365092	Shared	High	2	0.0001233	4.845e-08	3.63	18.2
	FALSE	High	HQGVMVGMGQK		7.02625e-08	4.59175e-05	2	7	3	P60709; P68133	0	1171.57	763097824	Shared	High	2	0.0001233	5.72e-08	4.21	22.74
	FALSE	High	YPIEHGIITNWDDMEK		8.87843e-08	4.59175e-05	1	4	6	P68133	0	1960.91	2020137296		High	3	0.0001233	7.22e-08	4.49	47.94
	FALSE	High	YPIEHGIITNWDDMEK	1xOxidation [M14]	3.61195e-06	4.59175e-05	1	4	11	P68133	0	1976.91	506837122		High	3	0.0001233	3.086e-06	3.81	43.2
	FALSE	High	SYELPDGQVITIGNER		1.85074e-11	4.59175e-05	3	10	3	A5A3E0; P60709; P68133	0	1790.89	229704462	Shared	High	2	0.0001233	1.344e-11	3.44	51.67
	FALSE	High	DLTDYLMKILTER		2.19755e-08	4.59175e-05	2	7	1	P60709; P68133	1	1610.85	3.96847e+06	Shared	High	3	0.0001233	1.753e-08	3.94	58.47
	FALSE	High	AVFPSIVGRPR		8.5444e-07	4.59175e-05	3	9	3	A5A3E0; P60709; P68133	0	1198.71	2.1282e+09	Shared	High	3	0.0001233	7.189e-07	3.11	40.86
	FALSE	High	EITALAPSTMK		8.46703e-05	4.59175e-05	2	6	6	P60709; P68133	0	1161.62	2215356461	Shared	High	2	0.0001233	7.581e-05	2.97	38.91
	FALSE	High	EITALAPSTMK	1xOxidation [M10]	6.07507e-05	4.59175e-05	2	6	12	P60709; P68133	0	1177.61	6.12916e+08	Shared	High	2	0.0001233	5.389e-05	2.37	32.26
	FALSE	High	DSYVGDEAQSK		1.67155e-05	4.59175e-05	2	6	5	P60709; P68133	0	1198.52	2.10264e+09	Shared	High	2	0.0001233	1.461e-05	2.28	19.19
	FALSE	High	DSYVGDEAQSKR		6.12612e-06	4.59175e-05	2	6	1	P60709; P68133	1	1354.62	76043152	Shared	High	2	0.0001233	5.266e-06	2.95	16.71
	FALSE	High	AGFAGDDAPR		2.51251e-05	4.59175e-05	4	10	3	A5A3E0; P0CG39; P60709; P68133	0	976.448	2653934848	Shared	High	2	0.0001233	2.214e-05	2.77	22.98
	FALSE	High	EITALAPSTMKIK		0.000919645	0.00012551	2	6	1	P60709; P68133	1	1402.8	2466537	Shared	High	3	0.0001773	0.000847	2.98	41.13
	FALSE	High	VAPEEHPTLLTEAPLNPK		0.000733185	0.00012551	1	4	1	P68133	0	1956.04		No Quan Values	High	3	0.0001773	0.000672	2.96
	FALSE	High	DLTDYLMK		0.00186959	0.00012551	2	7	3	P60709; P68133	0	998.486	2290648686	Shared	High	2	0.0001773	0.001744	2.33	51.92
	FALSE	High	DLTDYLMK	1xOxidation [M7]	0.00349135	0.000363586	2	7	7	P60709; P68133	0	1014.48	500346977	Shared	High	2	0.0004	0.003275	1.9	45.71
	FALSE	High	IIAPPERK		0.00721835	0.000668645	2	7	1	P60709; P68133	1	923.567	162683408	Shared	High	2	0.0006909	0.006829	2.08	19.35
	FALSE	High	IKIIAPPER		0.00979229	0.000877241	2	7	1	P60709; P68133	1	1036.65	3.93029e+06	Shared	High	2	0.0008894	0.009304	2.5	32.03
	FALSE	High	IIAPPER		0.0468506	0.00360091	2	7	2	P60709; P68133	0	795.472	2288286720	Shared	High	2	0.003553	0.0453	1.68	25.8
FALSE	High	Master Protein	O75369	Filamin-B OS=Homo sapiens OX=9606 GN=FLNB PE=1 SV=2	0	375.711	35	70	70	63	2602	278	5.73	230.77	70	0	6.80277e+08	1
	Checked	Confidence	Sequence	Modifications	Qvality PEP	Qvality q-value	# Protein Groups	# Proteins	# PSMs	Master Protein Accessions	# Missed Cleavages	Theo. MH+ [Da]	Abundances (Normalized): F2: Sample	Quan Info	Confidence (by Search Engine): Sequest HT	Charge (by Search Engine): Sequest HT	Percolator q-Value (by Search Engine): Sequest HT	Percolator PEP (by Search Engine): Sequest HT	XCorr (by Search Engine): Sequest HT	Top Apex RT [min]
	FALSE	High	HQGVMVGMGQK	2xOxidation [M5; M8]	1.31457e-07	4.59175e-05	2	7	7	P60709; P68133	0	1203.56	2.78061e+08	Shared	High	2	0.0001233	1.077e-07	2.67	12.25
	FALSE	High	HQGVMVGMGQK	1xOxidation [M]	5.99639e-08	4.59175e-05	2	7	17	P60709; P68133	0	1187.57	595365092	Shared	High	2	0.0001233	4.845e-08	3.63	18.2
	FALSE	High	HQGVMVGMGQK		7.02625e-08	4.59175e-05	2	7	3	P60709; P68133	0	1171.57	763097824	Shared	High	2	0.0001233	5.72e-08	4.21	22.74
	FALSE	High	YPIEHGIITNWDDMEK		8.87843e-08	4.59175e-05	1	4	6	P68133	0	1960.91	2020137296		High	3	0.0001233	7.22e-08	4.49	47.94
	FALSE	High	YPIEHGIITNWDDMEK	1xOxidation [M14]	3.61195e-06	4.59175e-05	1	4	11	P68133	0	1976.91	506837122		High	3	0.0001233	3.086e-06	3.81	43.2
	FALSE	High	SYELPDGQVITIGNER		1.85074e-11	4.59175e-05	3	10	3	A5A3E0; P60709; P68133	0	1790.89	229704462	Shared	High	2	0.0001233	1.344e-11	3.44	51.67
	FALSE	High	DLTDYLMKILTER		2.19755e-08	4.59175e-05	2	7	1	P60709; P68133	1	1610.85	3.96847e+06	Shared	High	3	0.0001233	1.753e-08	3.94	58.47
	FALSE	High	AVFPSIVGRPR		8.5444e-07	4.59175e-05	3	9	3	A5A3E0; P60709; P68133	0	1198.71	2.1282e+09	Shared	High	3	0.0001233	7.189e-07	3.11	40.86
	FALSE	High	EITALAPSTMK		8.46703e-05	4.59175e-05	2	6	6	P60709; P68133	0	1161.62	2215356461	Shared	High	2	0.0001233	7.581e-05	2.97	38.91
	FALSE	High	EITALAPSTMK	1xOxidation [M10]	6.07507e-05	4.59175e-05	2	6	12	P60709; P68133	0	1177.61	6.12916e+08	Shared	High	2	0.0001233	5.389e-05	2.37	32.26
	FALSE	High	DSYVGDEAQSK		1.67155e-05	4.59175e-05	2	6	5	P60709; P68133	0	1198.52	2.10264e+09	Shared	High	2	0.0001233	1.461e-05	2.28	19.19
	FALSE	High	DSYVGDEAQSKR		6.12612e-06	4.59175e-05	2	6	1	P60709; P68133	1	1354.62	76043152	Shared	High	2	0.0001233	5.266e-06	2.95	16.71
	FALSE	High	AGFAGDDAPR		2.51251e-05	4.59175e-05	4	10	3	A5A3E0; P0CG39; P60709; P68133	0	976.448	2653934848	Shared	High	2	0.0001233	2.214e-05	2.77	22.98
	FALSE	High	EITALAPSTMKIK		0.000919645	0.00012551	2	6	1	P60709; P68133	1	1402.8	2466537	Shared	High	3	0.0001773	0.000847	2.98	41.13
	FALSE	High	VAPEEHPTLLTEAPLNPK		0.000733185	0.00012551	1	4	1	P68133	0	1956.04		No Quan Values	High	3	0.0001773	0.000672	2.96
	FALSE	High	DLTDYLMK		0.00186959	0.00012551	2	7	3	P60709; P68133	0	998.486	2290648686	Shared	High	2	0.0001773	0.001744	2.33	51.92
	FALSE	High	DLTDYLMK	1xOxidation [M7]	0.00349135	0.000363586	2	7	7	P60709; P68133	0	1014.48	500346977	Shared	High	2	0.0004	0.003275	1.9	45.71
	FALSE	High	IIAPPERK		0.00721835	0.000668645	2	7	1	P60709; P68133	1	923.567	162683408	Shared	High	2	0.0006909	0.006829	2.08	19.35
	FALSE	High	IKIIAPPER		0.00979229	0.000877241	2	7	1	P60709; P68133	1	1036.65	3.93029e+06	Shared	High	2	0.0008894	0.009304	2.5	32.03
	FALSE	High	IIAPPER		0.0468506	0.00360091	2	7	2	P60709; P68133	0	795.472	2288286720	Shared	High	2	0.003553	0.0453	1.68	25.8
FALSE	High	Master Protein	P05787	Keratin, type II cytoskeletal 8 OS=Homo sapiens OX=9606 GN=KRT8 PE=1 SV=7	0	356.02	86	49	115	41	483	53.7	5.59	351.93	49	8	2.14016e+10	1
	Checked	Confidence	Sequence	Modifications	Qvality PEP	Qvality q-value	# Protein Groups	# Proteins	# PSMs	Master Protein Accessions	# Missed Cleavages	Theo. MH+ [Da]	Abundances (Normalized): F2: Sample	Quan Info	Confidence (by Search Engine): Sequest HT	Charge (by Search Engine): Sequest HT	Percolator q-Value (by Search Engine): Sequest HT	Percolator PEP (by Search Engine): Sequest HT	XCorr (by Search Engine): Sequest HT	Top Apex RT [min]
	FALSE	High	LQEAGILSAEELQR		9.72602e-09	4.59175e-05	1	1	1	Q15149	0	1556.83	5507033		High	2	0.0001233	7.707e-09	4.71	47.27
	FALSE	High	IISLETYNLLR		3.69466e-06	4.59175e-05	1	1	1	Q15149	0	1334.77	16415419		High	2	0.0001233	3.172e-06	2.96	53.54
	FALSE	High	LLLEAQAATGFLLDPVKGER		2.76102e-11	4.59175e-05	1	1	1	Q15149	1	2141.2	5361630		High	3	0.0001233	2.02e-11	6.76	54.08
	FALSE	High	ILITIVEEVETLR		2.33433e-08	4.59175e-05	1	1	1	Q15149	0	1527.9	5.58519e+06		High	2	0.0001233	1.874e-08	3.96	56.53
	FALSE	High	IIITVVEEQEQK		6.96916e-07	4.59175e-05	1	1	1	Q15149	0	1428.79	8841285		High	2	0.0001233	5.848e-07	3.54	44.75
	FALSE	High	KGLVGPELHDR		1.97599e-07	4.59175e-05	1	1	1	Q15149	1	1220.67	6205301		High	3	0.0001233	1.626e-07	4.34	22.58
	FALSE	High	GYYSPYSVSGSGSTAGSR		1.09878e-10	4.59175e-05	1	1	1	Q15149	0	1782.79	5.25231e+06		High	2	0.0001233	8.179e-11	4.9	33.43
	FALSE	High	HPQGEQMYR		1.19923e-05	4.59175e-05	1	1	1	Q15149	0	1145.52	3.86396e+06		High	2	0.0001233	1.04e-05	2.47	14.22
	FALSE	High	LGFHLPLEVAYQR		5.7309e-08	4.59175e-05	1	1	1	Q15149	0	1542.84	19342272		High	3	0.0001233	4.634e-08	4.68	52.59
	FALSE	High	LLEAQIATGGIIDPEESHR		6.63477e-13	4.59175e-05	1	1	1	Q15149	0	2049.06	15118353		High	3	0.0001233	4.624e-13	5.12	49.7
	FALSE	High	LLEAQIATGGIIDPVHSHR		3.48459e-09	4.59175e-05	1	2	1	Q15149	0	2027.1	8810843		High	4	0.0001233	2.724e-09	5.46	47.13
	FALSE	High	LLEAQIATGGVIDPVHSHR		4.39505e-06	4.59175e-05	1	2	1	Q15149	0	2013.09	6.75379e+06		High	4	0.0001233	3.77e-06	3.63	44.17
	FALSE	High	LLDAQLSTGGIVDPSK		4.1165e-10	4.59175e-05	1	1	1	Q15149	0	1613.87	6625785		High	2	0.0001233	3.114e-10	5.6	49.2
	FALSE	High	LLDAQLATGGIVDPR		1.68739e-08	4.59175e-05	1	1	1	Q15149	0	1538.85	5.67665e+06		High	2	0.0001233	1.347e-08	4.33	51.37
	FALSE	High	LAQGHTTVDELAR		1.10575e-08	4.59175e-05	1	1	1	Q15149	0	1410.73	4.06795e+06		High	3	0.0001233	8.768e-09	4.32	26.53
	FALSE	High	VLADPSDDTK		6.90652e-05	4.59175e-05	1	2	1	Q15149	0	1060.52	17862234		High	2	0.0001233	6.136e-05	2.23	20.85
	FALSE	High	VLALPEPSPAAPTLR		1.25478e-05	4.59175e-05	1	1	1	Q15149	0	1531.88	11322619		High	2	0.0001233	1.092e-05	3.02	51.24
	FALSE	High	TVTVWELISSEYFTAEQR		5.19848e-09	4.59175e-05	1	1	1	Q15149	0	2159.07	1.36651e+06		High	2	0.0001233	4.08e-09	4.37	57.7
	FALSE	High	VVIVDPETGKEMSVYEAYR		3.1173e-12	4.59175e-05	1	1	1	Q15149	1	2185.08	7718417		High	3	0.0001233	2.213e-12	5.11	48.62
	FALSE	High	RPELEDSTLR		6.1764e-07	4.59175e-05	1	1	1	Q15149	0	1215.63	6156123		High	2	0.0001233	5.168e-07	3.69	25.27
	FALSE	High	QQGLASYDYVR		1.27387e-05	4.59175e-05	1	1	1	Q15149	0	1299.63	9549150		High	2	0.0001233	1.112e-05	3.07	37.11
	FALSE	High	SLESLHSFVAAATK		2.11215e-05	4.59175e-05	1	1	1	Q15149	0	1460.77	10546604		High	3	0.0001233	1.857e-05	1.67	47.97
	FALSE	High	SQVMDEATALQLR		4.10897e-07	4.59175e-05	1	1	1	Q15149	0	1461.74	14839572		High	2	0.0001233	3.408e-07	3.52	46.27
	FALSE	High	SSSVGSSSSYPISPAVSR		1.14104e-10	4.59175e-05	1	1	1	Q15149	0	1754.86	4346389		High	2	0.0001233	8.514e-11	5.14	36.16
	FALSE	High	DLLPSDMAVALLEAQAGTGHIIDPATSAR		6.30512e-16	4.59175e-05	1	1	1	Q15149	0	2933.5	7179259		High	3	0.0001233	6.305e-16	8.03	57.11
	FALSE	High	DGHNLISLLEVLSGDSLPR		5.82872e-11	4.59175e-05	1	1	1	Q15149	0	2035.08	8673539		High	3	0.0001233	4.306e-11	6.05	58.78
	FALSE	High	ATTAALLLEAQAATGFLVDPVR		4.82056e-09	4.59175e-05	1	1	1	Q15149	0	2228.23	6858164		High	3	0.0001233	3.786e-09	6.18	58.04
	FALSE	High	ARQEELYSELQAR		3.86582e-06	4.59175e-05	1	1	1	Q15149	1	1592.8	4.50856e+06		High	3	0.0001233	3.308e-06	4.16	34.86
	FALSE	High	EGLTSIEEVTK		1.59755e-05	4.59175e-05	1	1	1	Q15149	0	1205.63	25055986		High	2	0.0001233	1.396e-05	3.5	41.35
	FALSE	High	AGVVGPELHEQLLSAEK		5.08209e-09	4.59175e-05	1	1	1	Q15149	0	1776.95	17714886		High	3	0.0001233	3.993e-09	4.86	42.75
	FALSE	High	AGTLSITEFADMLSGNAGGFR		6.56884e-09	4.59175e-05	1	1	1	Q15149	0	2115.02	8862106		High	3	0.0001233	5.173e-09	5.37	57.22
	FALSE	High	GIIRPGTAFELLEAQAATGYVIDPIK		6.30512e-16	4.59175e-05	1	1	1	Q15149	0	2743.5	16249446		High	3	0.0001233	6.305e-16	9.19	55.58
	FALSE	High	GGELVYTDSEAR		3.92171e-05	4.59175e-05	1	1	1	Q15149	0	1296.61	5.97427e+06		High	2	0.0001233	3.475e-05	3.57	29.94
	FALSE	High	AALAHSEEVTASQVAATK		2.06879e-08	4.59175e-05	1	1	1	Q15149	0	1783.92	3.89492e+06		High	3	0.0001233	1.651e-08	3.97	28.81
	FALSE	High	GFFDPNTEENLTYLQLMER		1.20984e-07	4.59175e-05	1	1	1	Q15149	0	2317.08		No Quan Values	High	3	0.0001233	9.903e-08	3.64
	FALSE	High	GFFDPNTHENLTYR		1.26511e-06	4.59175e-05	1	1	1	Q15149	0	1710.79	16249464		High	3	0.0001233	1.07e-06	3.2	42.98
	FALSE	High	AEVVETTQVYTEEETRR		8.55484e-09	4.59175e-05	1	1	1	Q15149	1	2039.99	6029811		High	3	0.0001233	6.745e-09	4.52	32.93
	FALSE	High	MVEGYQGLR		0.00147978	0.00012551	1	1	1	Q15149	0	1052.52	10082534		High	2	0.0001773	0.001369	2.41	31.7
	FALSE	High	ELYQQLQR		0.000976922	0.00012551	1	1	1	Q15149	0	1077.57	9879674		High	2	0.0001773	0.0009015	2.61	31.23
	FALSE	High	EMSVYEAYR		0.000506398	0.00012551	1	1	1	Q15149	0	1147.51	7877512		High	2	0.0001773	0.0004619	2.62	35.67
	FALSE	High	NDDIADGNPK		0.000111093	0.00012551	1	1	1	Q15149	0	1058.47	7.38675e+06		High	2	0.0001773	9.959e-05	2.51	16.26
	FALSE	High	CDNFTSSWR	1xCarbamidomethyl [C1]	0.000143577	0.00012551	1	1	1	Q15149	0	1172.48	2.75978e+06		High	2	0.0001773	0.0001293	2.95	36.33
	FALSE	High	CVEDPETGLR	1xCarbamidomethyl [C1]	0.000899041	0.00012551	1	1	1	Q15149	0	1175.54	2.46362e+06		High	2	0.0001773	0.0008286	2.81	27.81
	FALSE	High	AQLMADFQAGR		0.00026257	0.00012551	1	1	1	Q15149	0	1207.59	10188638		High	2	0.0001773	0.0002377	3.04	41.52
	FALSE	High	SDEGQLSPATR		8.85913e-05	0.00012551	1	1	1	Q15149	0	1160.55	5.19032e+06		High	2	0.0001773	7.902e-05	2.34	20.89
	FALSE	High	VVIVDPETGK		0.000416129	0.00012551	1	1	1	Q15149	0	1056.59	11180395		High	2	0.0001773	0.0003786	2.55	34.02
	FALSE	High	DTHDQLSEPSEVR		0.000352446	0.00012551	1	1	1	Q15149	0	1512.69	5649352		High	3	0.0001773	0.0003214	2.72	24.92
	FALSE	High	VPLDEALQR		0.000234467	0.00012551	1	1	1	Q15149	0	1040.57	40629236		High	2	0.0001773	0.0002124	2.71	36.91
	FALSE	High	SMVEEGTGLR	1xOxidation [M2]	0.000969572	0.00012551	1	1	1	Q15149	0	1094.51	2.93872e+06		High	2	0.0001773	0.0008935	2.52	21.2
	FALSE	High	SMVEEGTGLR		0.000184168	0.00012551	1	1	1	Q15149	0	1078.52	11024944		High	2	0.0001773	0.0001662	2.63	28.49
	FALSE	High	LPVEVAYK		0.00198579	0.00012551	1	1	1	Q15149	0	918.529	21982442		High	2	0.0001773	0.001855	2.24	37.05
	FALSE	High	LLEAAAQSTK		0.000152509	0.00012551	1	1	1	Q15149	0	1031.57	24708956		High	2	0.0001773	0.0001377	2.37	23.5
	FALSE	High	FPVTDAVNK		0.000498807	0.00012551	1	1	1	Q15149	0	990.525	22583188		High	2	0.0001773	0.000457	1.9	32.23
	FALSE	High	LSYTQLLR		0.00137221	0.00012551	1	1	1	Q15149	0	993.573	32405564		High	2	0.0001773	0.001277	2.79	48.14
	FALSE	High	LLFNDVQTLK		0.000102246	0.00012551	1	1	1	Q15149	0	1190.68	13563121		High	2	0.0001773	9.162e-05	2.7	51.03
	FALSE	High	IKELQNAGDR		0.000664616	0.00012551	1	1	1	Q15149	1	1143.61	2591600		High	3	0.0001773	0.0006101	2.91	16.05
	FALSE	High	HHTAAFEER		0.000234467	0.00012551	1	1	1	Q15149	0	1097.51	9675715		High	3	0.0001773	0.000212	2.89	12.22
	FALSE	High	GLVGPELHDR		0.000104586	0.00012551	1	1	1	Q15149	0	1092.58	6.35769e+06		High	3	0.0001773	9.366e-05	2.82	28.45
	FALSE	High	LVASMEEAR		0.000329296	0.00012551	1	1	1	Q15149	0	1005.5	3.21374e+06		High	2	0.0001773	0.0002992	2.31	26.77
	FALSE	High	GLHQSIEEFR		0.00156004	0.00012551	1	1	1	Q15149	0	1215.61	9041702		High	3	0.0001773	0.001451	3.05	30.99
	FALSE	High	SLLAWQSLR		0.00272438	0.000300375	1	1	1	Q15149	0	1073.61	8994498		High	2	0.0003431	0.00255	2.66	51.94
	FALSE	High	AQLEPVASPAK		0.00201595	0.000300375	1	1	1	Q15149	0	1110.62	4.11539e+06		High	2	0.0002658	0.001882	3.06	27.82
	FALSE	High	GWLYYEAGQR		0.0049302	0.000363586	1	1	1	Q15149	0	1242.59	15789809		High	2	0.0004	0.004634	1.47	45.14
	FALSE	High	VPVDVAYR		0.00314276	0.000363586	1	2	1	Q15149	0	918.504	8.03721e+06		High	2	0.0004	0.002942	2.3	31.97
	FALSE	High	GCLDEETSR	1xCarbamidomethyl [C2]	0.0048934	0.000363586	1	1	1	Q15149	0	1066.45	9252070		High	2	0.0004	0.0046	2.02	17.58
	FALSE	High	AVVQLKPR		0.00309587	0.000363586	1	1	1	Q15149	0	910.583	3455510		High	2	0.0004	0.002912	2.31	22.77
	FALSE	High	ATVSAPFGK		0.00287165	0.000363586	1	1	1	Q15149	0	877.478	9160965		High	2	0.0004	0.002689	2.55	31.12
	FALSE	High	AQAEVEGLGK		0.00287165	0.000363586	1	1	1	Q15149	0	1001.53	6623497		High	2	0.0004	0.002688	1.89	24.46
	FALSE	High	SWSLATFR		0.00594463	0.000513766	1	1	1	Q15149	0	967.5	7509890		High	2	0.000543	0.005629	2.25	50.86
	FALSE	High	GYFSEEMNR		0.00626392	0.000513766	1	1	1	Q15149	0	1132.47	5.90203e+06		High	2	0.000543	0.005906	2.22	33.84
	FALSE	High	DVAEVDTVR		0.00585639	0.000513766	1	1	1	Q15149	0	1003.51	5344507		High	2	0.000543	0.005528	2.29	27.58
	FALSE	High	AFCGFEDPR	1xCarbamidomethyl [C3]	0.0063109	0.000513766	1	1	1	Q15149	0	1098.47	12344334		High	2	0.000543	0.005956	2.01	37.32
	FALSE	High	LTVDEAVR		0.00902434	0.000810404	1	1	1	Q15149	0	902.494	24094728		High	2	0.0008259	0.008558	1.9	29.87
	FALSE	High	LSVYQAMK		0.0100872	0.000877241	1	1	1	Q15149	0	939.497	13296293		High	2	0.0008894	0.009604	2.49	35.8
	FALSE	High	LQLEACETR	1xCarbamidomethyl [C6]	0.0110251	0.000877241	1	1	1	Q15149	0	1119.55	3.13574e+06		High	2	0.0008894	0.01051	1.99	29.58
	FALSE	High	DLSELGSVR		0.0107829	0.000877241	1	1	1	Q15149	0	975.511	8995245		High	2	0.0008894	0.01028	2.15	39.37
	FALSE	High	ELIPTEEALR		0.0129715	0.000939807	1	1	1	Q15149	0	1170.64	25050784		High	2	0.0009485	0.01232	1.9	44.58
	FALSE	High	GLLSAEVAR		0.0111895	0.000939807	1	1	1	Q15149	0	915.526	15360431		High	2	0.0009485	0.01067	2.56	37
	FALSE	High	LLLWSQR		0.0135582	0.00108504	1	1	1	Q15149	0	915.541	19087966		High	2	0.001088	0.01296	2.01	49.51
	FALSE	High	MGIVGPEFK		0.0160566	0.00122322	1	1	1	Q15149	0	977.512	14870717		High	2	0.001218	0.01534	2.25	43.96
	FALSE	High	HPAHPMR		0.0176611	0.00172994	1	1	1	Q15149	0	845.42	270638		High	2	0.001705	0.01694	1.75	11
	FALSE	High	GHLSGLAK		0.0213504	0.00227275	1	1	1	Q15149	0	782.452	8738775		High	2	0.002225	0.02043	2.6	15.43
	FALSE	High	AGLVGPEFHEK		0.0229604	0.00254	1	1	1	Q15149	0	1183.61	2.87407e+06		High	2	0.00248	0.02205	2.33	31.39
	FALSE	High	ANELQLR		0.023637	0.00259747	1	1	1	Q15149	0	843.468	2.79605e+06		High	2	0.002534	0.02263	1.52	28.19
	FALSE	High	APVPASELLASGVLSR		0.0259731	0.0026367	1	1	1	Q15149	0	1566.88		No Quan Values	High	2	0.00257	0.02491	1.71
	FALSE	High	QHEAEEGVR		0.0265434	0.00269908	1	1	1	Q15149	0	1054.49	2810219		High	3	0.002631	0.02556	1.46	11.58
	FALSE	High	EGVMVAK	1xOxidation [M4]	0.0311172	0.00306434	2	3	1	P46783; Q15149	0	749.386	7.91896e+06	Shared	High	2	0.002977	0.02992	1.73	15.84
	FALSE	High	ESYSALMR		0.0372538	0.00349272	1	1	1	Q15149	0	956.451	3466212		High	2	0.003401	0.03602	1.8	33.92
	FALSE	High	LHVAILER		0.0555679	0.00434659	1	1	1	Q15149	0	950.578	3.70711e+06		High	2	0.004266	0.05393	1.84	37.7
	FALSE	High	LSFSGLR		0.0740845	0.00574917	1	1	1	Q15149	0	779.441		No Quan Values	High	2	0.005602	0.07189	1.91
	FALSE	High	TEYNLR		0.0916856	0.00659626	1	1	1	Q15149	0	795.4	6.20638e+06		High	2	0.006528	0.08889	1.66	22.28
	FALSE	High	FIEQEK		0.109981	0.0078758	1	1	1	Q15149	0	793.409	4.13136e+06		High	2	0.007762	0.1066	1.57	17.84
	FALSE	High	HYLQGR		0.119874	0.00845063	1	1	1	Q15149	0	773.405	4.83492e+06		High	2	0.008418	0.1169	1.44	12.42
FALSE	High	Master Protein	P21333	Filamin-A OS=Homo sapiens OX=9606 GN=FLNA PE=1 SV=4	0	342.68	31	71	72	64	2647	280.6	6.06	214.45	71	7	704416883	1
	Checked	Confidence	Sequence	Modifications	Qvality PEP	Qvality q-value	# Protein Groups	# Proteins	# PSMs	Master Protein Accessions	# Missed Cleavages	Theo. MH+ [Da]	Abundances (Normalized): F2: Sample	Quan Info	Confidence (by Search Engine): Sequest HT	Charge (by Search Engine): Sequest HT	Percolator q-Value (by Search Engine): Sequest HT	Percolator PEP (by Search Engine): Sequest HT	XCorr (by Search Engine): Sequest HT	Top Apex RT [min]
	FALSE	High	ISIEMNGTLEDQLSHLK		2.91436e-13	4.59175e-05	1	1	1	O43707	0	1927.98	26802592		High	3	0.0001233	2.001e-13	5.66	52.1
	FALSE	High	ISIEMNGTLEDQLSHLK	1xOxidation [M5]	1.66516e-11	4.59175e-05	1	1	1	O43707	0	1943.97	7020327		High	3	0.0001233	1.21e-11	5.2	50.29
	FALSE	High	LSGSNPYTTVTPQIINSK		5.56386e-09	4.59175e-05	1	1	1	O43707	0	1920.01	83016552		High	2	0.0001233	4.379e-09	5.4	46.5
	FALSE	High	LSNRPAFMPSEGK		5.43266e-07	4.59175e-05	1	2	2	O43707	0	1433.72	119267944		High	3	0.0001233	4.544e-07	4.43	31.21
	FALSE	High	ISNRPAFMPSEGK	1xOxidation [M8]	1.90514e-09	4.59175e-05	1	2	3	O43707	0	1449.72	31275469		High	3	0.0001233	1.478e-09	4.69	23.87
	FALSE	High	LMLLLEVISGER		1.20984e-07	4.59175e-05	2	4	1	P12814; O43707	0	1372.79	11529056	Shared	High	2	0.0001233	9.878e-08	3.5	57.75
	FALSE	High	LMLLLEVISGER	1xOxidation [M2]	3.52852e-05	4.59175e-05	2	4	1	P12814; O43707	0	1388.78		No Quan Values	High	2	0.0001233	3.12e-05	3.16
	FALSE	High	MVSDINNGWQHLEQAEK		2.88892e-11	4.59175e-05	1	1	1	O43707	0	1998.93	40077360		High	3	0.0001233	2.108e-11	5.22	42.89
	FALSE	High	MTLGMIWTIILR	2xOxidation [M1; M5]	6.61456e-08	4.59175e-05	2	4	1	P12814; O43707	0	1479.81	37888704	Shared	High	2	0.0001233	5.37e-08	4.03	57.37
	FALSE	High	LVSIGAEEIVDGNAK		6.41786e-08	4.59175e-05	1	1	1	O43707	0	1514.81	12531552		High	2	0.0001233	5.198e-08	3.92	45.34
	FALSE	High	MLDAEDIVNTARPDEK		1.33701e-10	4.59175e-05	1	1	2	O43707	0	1816.87	128043152		High	3	0.0001233	9.95e-11	4.44	45.09
	FALSE	High	MLDAEDIVNTARPDEK	1xOxidation [M1]	7.19593e-10	4.59175e-05	1	1	2	O43707	0	1832.87	26618272		High	3	0.0001233	5.486e-10	5.07	41.17
	FALSE	High	MAPYQGPDAVPGALDYK		3.25774e-10	4.59175e-05	1	1	1	O43707	0	1792.86	86947840		High	2	0.0001233	2.467e-10	4.07	47.42
	FALSE	High	MAPYQGPDAVPGALDYK	1xOxidation [M1]	1.46375e-10	4.59175e-05	1	1	1	O43707	0	1808.85	14057274		High	2	0.0001233	1.091e-10	5.06	44.65
	FALSE	High	KHEAFESDLAAHQDR		3.21481e-13	4.59175e-05	2	3	1	P12814; O43707	1	1753.83	6935501	Shared	High	2	0.0001233	2.214e-13	5.42	20.89
	FALSE	High	KTFTAWCNSHLR	1xCarbamidomethyl [C7]	5.56047e-08	4.59175e-05	2	4	1	P12814; O43707	1	1520.74	31597262	Shared	High	3	0.0001233	4.513e-08	3.12	29.4
	FALSE	High	HEAFESDLAAHQDR		1.36066e-14	4.59175e-05	2	4	1	P12814; O43707	0	1625.73	6.39534e+06	Shared	High	3	0.0001233	8.958e-15	7.15	24.99
	FALSE	High	KAGTQIENIDEDFRDGLK		6.30512e-16	4.59175e-05	1	1	1	O43707	2	2049.02	12188877		High	3	0.0001233	6.305e-16	7.73	42.19
	FALSE	High	KDDPVTNLNNAFEVAEK		3.48034e-07	4.59175e-05	1	1	2	O43707	1	1903.94	74594224		High	3	0.0001233	2.883e-07	6.09	47.21
	FALSE	High	HRDYETATLSDIK		1.35403e-06	4.59175e-05	1	1	1	O43707	1	1548.77	72488944		High	3	0.0001233	1.14e-06	1.52	28.84
	FALSE	High	HRPELIEYDK		1.01766e-08	4.59175e-05	1	1	2	O43707	0	1299.67	87287656		High	3	0.0001233	8.032e-09	4.73	24.72
	FALSE	High	HRPELIEYDKLR		9.96697e-12	4.59175e-05	1	1	2	O43707	1	1568.85	2.96243e+07		High	4	0.0001233	7.187e-12	4.73	30.86
	FALSE	High	HTNYTMEHIR		9.28973e-08	4.59175e-05	2	3	2	P12814; O43707	0	1301.61	129209832	Shared	High	3	0.0001233	7.565e-08	3.78	19.56
	FALSE	High	LASDLLEWIR		2.21149e-06	4.59175e-05	2	2	1	P12814; O43707	0	1215.67	404955968	Shared	High	2	0.0001233	1.885e-06	3.67	55.46
	FALSE	High	ICDQWDALGSLTHSR	1xCarbamidomethyl [C2]	2.29044e-14	4.59175e-05	1	1	1	O43707	0	1758.82	200164400		High	3	0.0001233	1.519e-14	5.57	50.18
	FALSE	High	VLAGDKNFITAEELR		8.57574e-13	4.59175e-05	1	1	1	O43707	1	1675.9	11560480		High	2	0.0001233	5.965e-13	5.28	43.94
	FALSE	High	VGWEQLLTTIAR		1.91723e-07	4.59175e-05	2	2	1	P12814; O43707	0	1386.77	391698720	Shared	High	2	0.0001233	1.584e-07	3.81	56.45
	FALSE	High	VEQIAAIAQELNELDYYDSHNVNTR		6.30512e-16	4.59175e-05	1	1	1	O43707	0	2905.4	21207404		High	4	0.0001233	6.305e-16	8.38	54.27
	FALSE	High	VLAVNQENEHLMEDYEK		1.37883e-11	4.59175e-05	1	1	1	O43707	0	2060.96	79420048		High	3	0.0001233	9.952e-12	5.21	39.7
	FALSE	High	VLAVNQENEHLMEDYEK	1xOxidation [M12]	6.14494e-11	4.59175e-05	1	1	2	O43707	0	2076.95	1.33063e+07		High	3	0.0001233	4.547e-11	5.43	32.86
	FALSE	High	RQFASQANVVGPWIQTK		2.61733e-10	4.59175e-05	1	1	1	O43707	1	1930.03	7730052		High	3	0.0001233	1.972e-10	6.18	45.3
	FALSE	High	RDHALLEEQSK		2.59449e-08	4.59175e-05	1	1	2	O43707	1	1325.68	1.54994e+08		High	3	0.0001233	2.077e-08	5	16.23
	FALSE	High	QLEAIDQLHLEYAK		1.93293e-08	4.59175e-05	1	1	1	O43707	0	1670.87	128299520		High	3	0.0001233	1.54e-08	4.89	48.75
	FALSE	High	QFASQANVVGPWIQTK		1.81968e-08	4.59175e-05	1	1	1	O43707	0	1773.93	16219901		High	3	0.0001233	1.451e-08	5.22	51.26
	FALSE	High	TFTAWCNSHLR	1xCarbamidomethyl [C6]	1.58658e-06	4.59175e-05	2	4	1	P12814; O43707	0	1392.65	52274728	Shared	High	3	0.0001233	1.344e-06	2.96	36.31
	FALSE	High	TINEVENQILTR		3.45417e-07	4.59175e-05	2	2	2	P12814; O43707	0	1429.76	201825420	Shared	High	2	0.0001233	2.865e-07	3.54	44.25
	FALSE	High	TIPWLEDRVPQK		6.36571e-07	4.59175e-05	1	1	1	O43707	1	1481.81	35490272		High	3	0.0001233	5.34e-07	3.18	46.77
	FALSE	High	DDPVTNLNNAFEVAEK		8.31057e-11	4.59175e-05	1	1	1	O43707	0	1775.84	23094116		High	2	0.0001233	6.154e-11	4.78	52.13
	FALSE	High	CQLEINFNTLQTK	1xCarbamidomethyl [C1]	2.00605e-07	4.59175e-05	2	4	1	P12814; O43707	0	1608.81	33891024	Shared	High	2	0.0001233	1.653e-07	4.21	51.25
	FALSE	High	DGLAFNALIHR		6.96916e-07	4.59175e-05	2	2	1	Q9H254; O43707	0	1226.66	125861168	Shared	High	3	0.0001233	5.817e-07	3.9	50.95
	FALSE	High	DHGGALGPEEFK		2.5929e-07	4.59175e-05	1	1	1	O43707	0	1256.59	6511227		High	2	0.0001233	2.151e-07	4.41	31.66
	FALSE	High	ASIHEAWTDGK		6.65081e-05	4.59175e-05	2	2	2	P12814; O43707	0	1214.58	9.11819e+07	Shared	High	3	0.0001233	5.916e-05	2.14	25.72
	FALSE	High	ASFNHFDKDHGGALGPEEFK		2.37562e-12	4.59175e-05	1	1	2	O43707	1	2203.02	63663148		High	4	0.0001233	1.681e-12	6.65	34.77
	FALSE	High	ETTDTDTADQVIASFK		1.46018e-06	4.59175e-05	1	1	1	O43707	0	1741.81	9665306		High	3	0.0001233	1.23e-06	3.68	51.03
	FALSE	High	EGLLLWCQR	1xCarbamidomethyl [C7]	5.93909e-05	4.59175e-05	2	4	1	P12814; O43707	0	1174.6	148396208	Shared	High	2	0.0001233	5.27e-05	3.2	52.57
	FALSE	High	ELPPDQAEYCIAR	1xCarbamidomethyl [C10]	1.62291e-06	4.59175e-05	2	2	3	P12814; O43707	0	1561.73	36801363	Shared	High	2	0.0001233	1.376e-06	2.82	38.63
	FALSE	High	FAIQDISVEETSAK		5.60601e-09	4.59175e-05	2	4	2	P12814; O43707	0	1537.77	233508816	Shared	High	2	0.0001233	4.405e-09	3.9	48.5
	FALSE	High	ACLISLGYDVENDR	1xCarbamidomethyl [C2]	4.33454e-08	4.59175e-05	1	1	1	O43707	0	1624.76	38754804		High	2	0.0001233	3.508e-08	4.37	51.46
	FALSE	High	ACLISLGYDVENDRQGEAEFNR	1xCarbamidomethyl [C2]	1.7957e-11	4.59175e-05	1	1	1	O43707	1	2556.18		No Quan Values	High	3	0.0001233	1.306e-11	4.5
	FALSE	High	AIMTYVSSFYHAFSGAQK	1xOxidation [M3]	2.37562e-12	4.59175e-05	2	2	1	P12814; O43707	0	2023.96	8925142	Shared	High	3	0.0001233	1.684e-12	5.87	52.22
	FALSE	High	AIMTYVSSFYHAFSGAQK		1.95233e-12	4.59175e-05	2	2	1	P12814; O43707	0	2007.96	70019360	Shared	High	3	0.0001233	1.375e-12	5.17	53.99
	FALSE	High	AGTQIENIDEDFRDGLK		3.73634e-12	4.59175e-05	1	1	3	O43707	1	1920.93	47858472		High	3	0.0001233	2.664e-12	6.19	47.39
	FALSE	High	AGTQIENIDEDFR		1.16503e-07	4.59175e-05	1	1	1	O43707	0	1507.7	20409474		High	2	0.0001233	9.551e-08	4.38	43.79
	FALSE	High	GISQEQMQEFR	1xOxidation [M7]	1.81624e-05	4.59175e-05	1	1	2	O43707	0	1368.62	15347891		High	2	0.0001233	1.595e-05	3.11	25.77
	FALSE	High	GISQEQMQEFR		1.27387e-05	4.59175e-05	1	1	1	O43707	0	1352.63	99370440		High	2	0.0001233	1.111e-05	3.29	35.19
	FALSE	High	NFITAEELR		0.000912725	0.00012551	1	1	1	O43707	0	1092.57	158736960		High	2	0.0001773	0.0008442	2.45	43.54
	FALSE	High	STLPDADRER		0.000380084	0.00012551	1	1	1	O43707	1	1159.57	101187192		High	2	0.0001773	0.0003462	2.47	17.64
	FALSE	High	DLLLDPAWEK		0.000947851	0.00012551	2	4	1	P12814; O43707	0	1199.63	24502936	Shared	High	2	0.0001773	0.0008738	2.56	53.42
	FALSE	High	IAESNHIK		0.00186959	0.00012551	1	1	1	O43707	0	911.495	85648144		High	2	0.0001773	0.001736	2.51	12.12
	FALSE	High	HTNYTMEHIR	1xOxidation [M6]	0.00128208	0.00012551	2	3	2	P12814; O43707	0	1317.6	57620086	Shared	High	3	0.0001773	0.001184	1.72	14.06
	FALSE	High	GYEEWLLNEIR		0.000533888	0.00012551	2	3	1	P12814; O43707	0	1421.71		No Quan Values	High	3	0.0001773	0.0004891	3.31
	FALSE	High	SFSTALYGESDL		0.00207763	0.000300375	1	1	1	O43707	0	1289.59	27541736		High	2	0.0003431	0.001932	2.64	52.92
	FALSE	High	ASFNHFDK		0.00222336	0.000300375	1	1	1	O43707	0	965.448	6.55659e+06		High	2	0.0003431	0.002073	2.21	21.31
	FALSE	High	TIQEMQQK	1xOxidation [M5]	0.00450615	0.000363586	1	1	2	O43707	0	1021.5	11613959		High	2	0.0004	0.004256	1.82	17.36
	FALSE	High	TIQEMQQK		0.00408752	0.000363586	1	1	1	O43707	0	1005.5	127011776		High	2	0.0004	0.00384	2.01	17.36
	FALSE	High	EAILAIHK		0.00343929	0.000363586	1	1	1	O43707	0	894.541	162275760		High	2	0.0004	0.003215	2.08	30.2
	FALSE	High	QGEAEFNR		0.0041183	0.000363586	1	1	1	O43707	0	950.433	98388528		High	2	0.0004	0.003867	0.93	18.15
	FALSE	High	STLPDADR		0.00895754	0.000810404	1	1	1	O43707	0	874.426	43258752		High	2	0.0008259	0.008518	1.96	19.9
	FALSE	High	VQQLVPK		0.0208893	0.00220619	1	1	1	O43707	0	811.504	128363712		High	2	0.002092	0.01997	2.44	25.1
	FALSE	High	TIPWLEDR		0.0254147	0.0026367	1	1	1	O43707	0	1029.54	127999768		High	2	0.00257	0.02443	1.7	51.02
	FALSE	High	VHKPPK		0.0433085	0.00349272	1	1	1	O43707	0	705.441	7866006		High	2	0.003449	0.04171	1.27	4.05
FALSE	High	Master Protein	Q9Y490	Talin-1 OS=Homo sapiens OX=9606 GN=TLN1 PE=1 SV=3	0	340.308	30	62	62	62	2541	269.6	6.07	203.74	62	0	5.18633e+08	1
	Checked	Confidence	Sequence	Modifications	Qvality PEP	Qvality q-value	# Protein Groups	# Proteins	# PSMs	Master Protein Accessions	# Missed Cleavages	Theo. MH+ [Da]	Abundances (Normalized): F2: Sample	Quan Info	Confidence (by Search Engine): Sequest HT	Charge (by Search Engine): Sequest HT	Percolator q-Value (by Search Engine): Sequest HT	Percolator PEP (by Search Engine): Sequest HT	XCorr (by Search Engine): Sequest HT	Top Apex RT [min]
	FALSE	High	NPDDITQEEYGEFYK		1.52004e-10	4.59175e-05	1	1	2	P08238	0	1847.8	90337056		High	2	0.0001233	1.14e-10	4.93	44.79
	FALSE	High	LVSSPCCIVTSTYGWTANMER	2xCarbamidomethyl [C6; C7]	3.1848e-10	4.59175e-05	1	1	1	P08238	0	2432.1	38242756		High	3	0.0001233	2.396e-10	2.88	52.96
	FALSE	High	KHLEINPDHPIVETLR		4.32594e-05	4.59175e-05	1	1	2	P08238	1	1911.04	128432971		High	4	0.0001233	3.831e-05	2.7	35.95
	FALSE	High	KHSQFIGYPITLYLEK		6.2308e-09	4.59175e-05	1	2	1	P08238	1	1937.05	18683532		High	3	0.0001233	4.887e-09	5.58	51.62
	FALSE	High	HLEINPDHPIVETLR		3.82191e-12	4.59175e-05	1	1	2	P08238	0	1782.95	238643472		High	3	0.0001233	2.726e-12	6.51	41.89
	FALSE	High	HNDDEQYAWESSAGGSFTVR		2.27321e-14	4.59175e-05	2	3	2	P07900; P08238	0	2255.96	72687440	Shared	High	3	0.0001233	1.509e-14	6.61	43.78
	FALSE	High	HFSVEGQLEFR		1.55201e-07	4.59175e-05	2	5	2	P07900; P08238	0	1348.66	227063352	Shared	High	2	0.0001233	1.275e-07	3.62	42.71
	FALSE	High	LGIHEDSTNR		1.49264e-05	4.59175e-05	1	1	1	P08238	0	1141.56	307029888		High	3	0.0001233	1.307e-05	2.44	17.71
	FALSE	High	IEDVGSDEEDDSGKDKK		3.81958e-11	4.59175e-05	2	2	1	P08238; Q58FF8	2	1865.82	2.05925e+06	Shared	High	3	0.0001233	2.802e-11	4.45	13.79
	FALSE	High	VFIMDSCDELIPEYLNFIR	1xCarbamidomethyl [C7]	1.90281e-07	4.59175e-05	1	1	1	P08238	0	2374.15	33433850		High	3	0.0001233	1.57e-07	3.98	58
	FALSE	High	VILHLKEDQTEYLEER		2.41175e-12	4.59175e-05	2	4	1	P07900; P08238	1	2015.04	33654272	Shared	High	3	0.0001233	1.701e-12	6.12	39.09
	FALSE	High	YESLTDPSKLDSGK		1.54034e-07	4.59175e-05	3	4	1	P07900; P08238; Q58FF8	1	1539.75	27733204	Shared	High	3	0.0001233	1.266e-07	3.34	31.71
	FALSE	High	YHTSQSGDEMTSLSEYVSR		2.35632e-11	4.59175e-05	1	1	1	P08238	0	2176.95	148121504		High	3	0.0001233	1.714e-11	6.31	42.78
	FALSE	High	YHTSQSGDEMTSLSEYVSR	1xOxidation [M10]	8.89469e-11	4.59175e-05	1	1	1	P08238	0	2192.94	16175105		High	3	0.0001233	6.577e-11	5.49	34.6
	FALSE	High	RGFEVVYMTEPIDEYCVQQLK	1xCarbamidomethyl [C16]	6.58488e-13	4.59175e-05	1	1	1	P08238	1	2604.25		No Quan Values	High	3	0.0001233	4.579e-13	7.43
	FALSE	High	RAPFDLFENK		2.19486e-06	4.59175e-05	1	2	2	P08238	1	1236.64	176821552		High	2	0.0001233	1.865e-06	2.95	48.18
	FALSE	High	RAPFDLFENKK		6.17253e-06	4.59175e-05	1	2	3	P08238	2	1364.73	47750480		High	3	0.0001233	5.311e-06	4.42	40.73
	FALSE	High	TLTLVDTGIGMTK		7.23718e-07	4.59175e-05	2	3	2	P07900; P08238	0	1349.73	410548256	Shared	High	2	0.0001233	6.075e-07	3.46	51.09
	FALSE	High	TLTIVDTGIGMTK	1xOxidation [M11]	2.51425e-06	4.59175e-05	2	3	2	P07900; P08238	0	1365.73	101563776	Shared	High	2	0.0001233	2.147e-06	3.34	46.5
	FALSE	High	SLTNDWEDHLAVK		6.13371e-08	4.59175e-05	2	2	2	P07900; P08238	0	1527.74	4.69703e+08	Shared	High	3	0.0001233	4.956e-08	4.09	44.24
	FALSE	High	CLELFSELAEDKENYKK	1xCarbamidomethyl [C1]	9.16173e-10	4.59175e-05	1	1	1	P08238	2	2116.03	25711062		High	4	0.0001233	7.03e-10	4.29	49.52
	FALSE	High	EDQTEYLEER		1.38414e-05	4.59175e-05	2	4	4	P07900; P08238	0	1311.57	109083696	Shared	High	2	0.0001233	1.207e-05	3.19	29.44
	FALSE	High	EDQTEYLEERR		4.32594e-05	4.59175e-05	2	3	1	P07900; P08238	1	1467.67	1.55705e+06	Shared	High	3	0.0001233	3.832e-05	2.33	25.11
	FALSE	High	EGLELPEDEEEKKK		4.59865e-06	4.59175e-05	2	4	4	P07900; P08238	2	1672.83	2.29739e+07	Shared	High	3	0.0001233	3.955e-06	2.83	29.32
	FALSE	High	ELISNASDALDK		3.72265e-06	4.59175e-05	2	2	1	P14625; P08238	0	1275.64	393454560	Shared	High	2	0.0001233	3.181e-06	3.22	37.41
	FALSE	High	ELISNASDALDKIR		1.26743e-09	4.59175e-05	2	2	1	P14625; P08238	1	1544.83	25914472	Shared	High	3	0.0001233	9.782e-10	4.5	45.28
	FALSE	High	DNSTMGYMMAK	1xOxidation [M]	7.73412e-05	4.59175e-05	1	2	3	P08238	0	1264.5	2.03751e+07		High	2	0.0001233	6.889e-05	3.05	29.22
	FALSE	High	ADLINNLGTIAK		7.17825e-06	4.59175e-05	3	4	1	P07900; P08238; Q58FF8	0	1242.71	603833408	Shared	High	2	0.0001233	6.206e-06	3.24	50.16
	FALSE	High	ADHGEPIGR		4.13444e-05	4.59175e-05	1	1	1	P08238	0	951.464	166067696		High	2	0.0001233	3.651e-05	2.73	12.91
	FALSE	High	GFEVVYMTEPIDEYCVQQLK	1xCarbamidomethyl [C15]	7.81885e-10	4.59175e-05	1	1	1	P08238	0	2448.15	33076898		High	3	0.0001233	5.976e-10	5.05	54.1
	FALSE	High	APFDLFENKK		1.90164e-06	4.59175e-05	1	2	1	P08238	1	1208.63	30470152		High	3	0.0001233	1.614e-06	3.83	45.29
	FALSE	High	GVVDSEDLPLNISR		5.59917e-07	4.59175e-05	2	2	1	P07900; P08238	0	1513.79	8533532	Shared	High	3	0.0001233	4.689e-07	4.38	50.72
	FALSE	High	YESLTDPSK		0.000191249	0.00012551	3	5	1	P07900; P08238; Q58FF8	0	1039.49	232192368	Shared	High	2	0.0001773	0.0001732	2.28	24.52
	FALSE	High	YIDQEELNK		8.92622e-05	0.00012551	3	4	2	P07900; P08238; Q58FF8	0	1151.56	189336080	Shared	High	2	0.0001773	8.011e-05	2.12	26.17
	FALSE	High	DNSTMGYMMAK	2xOxidation [M8; M]	0.00016078	0.00012551	1	2	3	P08238	0	1280.5	7.55208e+06		High	2	0.0001773	0.0001449	2.61	37.8
	FALSE	High	DNSTMGYMMAK		0.000127251	0.00012551	1	2	1	P08238	0	1248.51	61700984		High	2	0.0001773	0.0001147	3.02	37.8
	FALSE	High	SIYYITGESK		0.000357808	0.00012551	2	2	2	P08238; Q58FF8	0	1160.58	279709632	Shared	High	2	0.0001773	0.0003254	2.49	37.02
	FALSE	High	IRYESLTDPSK		0.00188374	0.00012551	3	5	1	P07900; P08238; Q58FF8	1	1308.68	24131346	Shared	High	3	0.0001773	0.001758	3	28.97
	FALSE	High	IDIIPNPQER		0.000969572	0.00012551	1	2	2	P08238	0	1194.65	308312736		High	2	0.0001773	0.0008918	2.76	43.65
	FALSE	High	EQVANSAFVER		0.000112781	0.00012551	1	2	2	P08238	0	1249.62	277596108		High	2	0.0001773	0.0001009	2.84	30.25
	FALSE	High	KFYEAFSK		0.00125337	0.00012551	1	1	1	P08238	1	1019.52	6073407		High	2	0.0001773	0.001165	3.26	29.36
	FALSE	High	EKYIDQEELNK		0.00258462	0.000300375	3	4	1	P07900; P08238; Q58FF8	1	1408.7	6.69048e+06	Shared	High	3	0.0003431	0.00242	3.08	25.44
	FALSE	High	FYEAFSK		0.0101622	0.000877241	1	1	3	P08238	0	891.425	225293408		High	2	0.0008894	0.009651	1.73	34.26
	FALSE	High	EMLQQSK	1xOxidation [M2]	0.0269304	0.00281977	2	3	1	P07900; P08238	0	879.424	9431259	Shared	High	2	0.002698	0.02585	1.75	11.78
	FALSE	High	SLVSVTK		0.0285344	0.00281977	2	3	1	P08238; Q58FF8	0	733.445	199489648	Shared	High	2	0.002744	0.02733	1.92	25.94
	FALSE	High	ALLFIPR		0.0300144	0.00300335	1	1	1	P08238	0	829.529	487794208		High	2	0.002921	0.02887	2.39	52.21
	FALSE	High	LGIHEDSTNRR		0.0308935	0.00306434	1	1	1	P08238	1	1297.66	6.72049e+06		High	2	0.002977	0.02966	1.84	14.39
	FALSE	High	VILHLK		0.0344203	0.0033727	2	5	2	P07900; P08238	0	722.492	145615024	Shared	High	2	0.003272	0.03312	1.35	28.71
	FALSE	High	EMLQQSK		0.0380653	0.00349272	2	3	1	P07900; P08238	0	863.429	221644752	Shared	High	2	0.003401	0.03659	2.08	15.7
FALSE	High	Master Protein Candidate	P63261	Actin, cytoplasmic 2 OS=Homo sapiens OX=9606 GN=ACTG1 PE=1 SV=1	0	329.173	74	27	129	12	375	41.8	5.48	438.65	27	0	2.90366e+10	1
	Checked	Confidence	Sequence	Modifications	Qvality PEP	Qvality q-value	# Protein Groups	# Proteins	# PSMs	Master Protein Accessions	# Missed Cleavages	Theo. MH+ [Da]	Abundances (Normalized): F2: Sample	Quan Info	Confidence (by Search Engine): Sequest HT	Charge (by Search Engine): Sequest HT	Percolator q-Value (by Search Engine): Sequest HT	Percolator PEP (by Search Engine): Sequest HT	XCorr (by Search Engine): Sequest HT	Top Apex RT [min]
	FALSE	High	LTPGCEAEAETEAICFFVQQFTDMEHNR	2xCarbamidomethyl [C5; C15]	7.38321e-15	4.59175e-05	1	1	1	P49327	0	3330.45		No Quan Values	High	3	0.0001233	4.832e-15	5.92
	FALSE	High	LNSVQSSERPLFLVHPIEGSTTVFHSLASR		1.20588e-14	4.59175e-05	1	1	1	P49327	0	3308.74		No Quan Values	High	5	0.0001233	7.912e-15	9.07
	FALSE	High	IPGLLSPHPLLQLSYTATDR		6.30512e-16	4.59175e-05	1	1	1	P49327	0	2192.21		No Quan Values	High	3	0.0001233	6.305e-16	7.71
	FALSE	High	LPEDPLLSGLLDSPALK		3.68261e-13	4.59175e-05	1	1	1	P49327	0	1777.99	43348700		High	2	0.0001233	2.541e-13	5.46	56.73
	FALSE	High	MVVPGLDGAQIPR	1xOxidation [M1]	2.22673e-05	4.59175e-05	1	1	1	P49327	0	1368.73	6.73431e+06		High	2	0.0001233	1.952e-05	3.02	45.98
	FALSE	High	MEEVVIAGMSGK	1xAcetyl [N-Term]	1.80489e-07	4.59175e-05	1	1	1	P49327	0	1292.62	18750044		High	2	0.0001233	1.481e-07	4.03	56
	FALSE	High	GYDYGPHFQGILEASLEGDSGR		2.5112e-15	4.59175e-05	1	1	1	P49327	0	2368.08	8.10166e+06		High	3	0.0001233	1.786e-15	7.09	52.56
	FALSE	High	HFLLEEDKPEEPTAHAFVSTLTR		6.30512e-16	4.59175e-05	1	1	1	P49327	0	2667.34	34579596		High	4	0.0001233	6.305e-16	6.65	48.33
	FALSE	High	HSQDLAFLSMLNDIAAVPATAMPFR	1xOxidation [M22]	3.76924e-14	4.59175e-05	1	1	1	P49327	0	2732.35	4.0788e+06		High	3	0.0001233	2.512e-14	7.7	57.34
	FALSE	High	LFDHPESPTPNPTEPLFLAQAEVYK		1.91095e-14	4.59175e-05	1	1	1	P49327	0	2840.41	15184418		High	3	0.0001233	1.266e-14	7.04	53.38
	FALSE	High	VGDPQELNGITR		1.97599e-07	4.59175e-05	1	1	1	P49327	0	1298.67	5.56926e+06		High	2	0.0001233	1.625e-07	3.6	34.34
	FALSE	High	VLLSLEHGLWAPNLHFHSPNPEIPALLDGR		2.50145e-10	4.59175e-05	1	1	1	P49327	0	3342.77	19937010		High	5	0.0001233	1.886e-10	3.52	53.69
	FALSE	High	VAAAVDLIIK		5.76251e-05	4.59175e-05	1	1	1	P49327	0	1012.64	19393030		High	2	0.0001233	5.103e-05	3.29	51.12
	FALSE	High	VTAIHIDPATHR		2.33147e-06	4.59175e-05	1	1	1	P49327	0	1330.72	16301225		High	3	0.0001233	1.987e-06	3.55	26.37
	FALSE	High	VYATILNAGTNTDGFK		1.13177e-09	4.59175e-05	1	1	1	P49327	0	1684.85	8865074		High	2	0.0001233	8.7e-10	5.33	48.91
	FALSE	High	WLSTSIPEAQWHSSLAR		1.4061e-06	4.59175e-05	1	1	1	P49327	0	1968.99	31741986		High	3	0.0001233	1.189e-06	4.18	50.3
	FALSE	High	VTVAGGVHISGLHTESAPR		1.99339e-09	4.59175e-05	1	1	1	P49327	0	1888	14406421		High	4	0.0001233	1.539e-09	4.22	34.56
	FALSE	High	VVEVLAGHGHLYSR		7.03054e-09	4.59175e-05	1	1	1	P49327	0	1536.83	13881601		High	4	0.0001233	5.55e-09	4.3	31.88
	FALSE	High	RVYATILNAGTNTDGFK		6.51547e-08	4.59175e-05	1	1	1	P49327	1	1840.96	7713704		High	3	0.0001233	5.266e-08	4.94	42.7
	FALSE	High	RQQEQQVPILEK		3.72496e-07	4.59175e-05	1	1	1	P49327	1	1495.82	7.46521e+06		High	3	0.0001233	3.089e-07	4.34	30.92
	FALSE	High	SEGVVAVLLTK		6.07507e-05	4.59175e-05	1	1	1	P49327	0	1115.67	116928584		High	2	0.0001233	5.407e-05	3.35	52.18
	FALSE	High	SLLVNPEGPTLMR		2.53329e-06	4.59175e-05	1	1	1	P49327	0	1426.77	44101348		High	2	0.0001233	2.162e-06	3.08	51.31
	FALSE	High	SLLVNPEGPTLMR	1xOxidation [M12]	4.16888e-06	4.59175e-05	1	1	1	P49327	0	1442.77	10360714		High	2	0.0001233	3.577e-06	2.66	46.24
	FALSE	High	SLYQSAGVAPESFEYIEAHGTGTK		6.30512e-16	4.59175e-05	1	1	1	P49327	0	2542.21	38736828		High	3	0.0001233	6.305e-16	6.19	50.45
	FALSE	High	SNMGHPEPASGLAALAK		4.71552e-10	4.59175e-05	1	1	1	P49327	0	1650.83	10791954		High	3	0.0001233	3.578e-10	5.46	38.6
	FALSE	High	SNMGHPEPASGLAALAK	1xOxidation [M3]	5.04388e-09	4.59175e-05	1	1	1	P49327	0	1666.82	3.47882e+06		High	3	0.0001233	3.95e-09	5.01	36.11
	FALSE	High	FPQLDSTSFANSR		8.17608e-09	4.59175e-05	1	1	1	P49327	0	1469.7	28116672		High	2	0.0001233	6.442e-09	3.95	46.45
	FALSE	High	CTVFHGAQVEDAFR	1xCarbamidomethyl [C1]	1.13315e-11	4.59175e-05	1	1	1	P49327	0	1636.75	7697384		High	3	0.0001233	8.172e-12	4.97	40.29
	FALSE	High	DLVEAVAHILGIR		4.63349e-06	4.59175e-05	1	1	1	P49327	0	1405.82		No Quan Values	High	3	0.0001233	3.983e-06	3.77
	FALSE	High	DGLLENQTPEFFQDVCKPK	1xCarbamidomethyl [C16]	4.86301e-11	4.59175e-05	1	1	1	P49327	0	2265.09		No Quan Values	High	3	0.0001233	3.594e-11	4.43
	FALSE	High	EVWALVQAGIR		1.42656e-05	4.59175e-05	1	1	1	P49327	0	1241.7	9598666		High	2	0.0001233	1.241e-05	3.22	53.01
	FALSE	High	EGGFLLLHTLLR		1.11277e-06	4.59175e-05	1	1	1	P49327	0	1368.8	28678578		High	3	0.0001233	9.375e-07	3.28	54.36
	FALSE	High	EQGVTFPSGDIQEQLIR		4.50674e-10	4.59175e-05	1	1	1	P49327	0	1916.97	10934376		High	2	0.0001233	3.427e-10	4.41	51.94
	FALSE	High	DTSFEQHVLWHTGGK		1.24768e-08	4.59175e-05	1	1	1	P49327	0	1741.83	21754746		High	3	0.0001233	9.918e-09	3.63	39.51
	FALSE	High	DTVTISGPQAPVFEFVEQLR		5.66919e-15	4.59175e-05	1	1	1	P49327	0	2233.15	5953910		High	2	0.0001233	3.692e-15	5.55	57.9
	FALSE	High	DTVTISGPQAPVFEFVEQLRK		4.68006e-10	4.59175e-05	1	1	1	P49327	1	2361.24	8.29191e+06		High	3	0.0001233	3.558e-10	3.84	56.01
	FALSE	High	DNLEFFLAGIGR		3.77927e-06	4.59175e-05	1	1	1	P49327	0	1351.7	28544170		High	2	0.0001233	3.249e-06	3.57	56.34
	FALSE	High	FDLSQNHPLGMAIFLK		8.75076e-09	4.59175e-05	1	1	1	P49327	0	1830.96	12172031		High	3	0.0001233	6.883e-09	3.43	53.94
	FALSE	High	FDASFFGVHPK		1.37373e-05	4.59175e-05	1	1	1	P49327	0	1251.62	40367144		High	3	0.0001233	1.202e-05	3.26	48.44
	FALSE	High	FCFTPHTEEGCLSER	2xCarbamidomethyl [C2; C11]	1.8082e-10	4.59175e-05	1	1	1	P49327	0	1869.79	12693500		High	3	0.0001233	1.351e-10	4.81	38.66
	FALSE	High	GTHTGVWVGVSGSETSEALSR		8.06834e-12	4.59175e-05	1	1	1	P49327	0	2117.03	8592896		High	3	0.0001233	5.803e-12	6	40.7
	FALSE	High	ACLDTAVENMPSLK	1xCarbamidomethyl [C2]	1.42924e-08	4.59175e-05	1	1	1	P49327	0	1548.74	13249752		High	2	0.0001233	1.138e-08	3.05	47.66
	FALSE	High	ALGLGVEQLPVVFEDVVLHQATILPK		6.30512e-16	4.59175e-05	1	1	1	P49327	0	2785.59	68797528		High	3	0.0001233	6.305e-16	8.51	58.8
	FALSE	High	GILADEDSSRPVWLK		1.97599e-07	4.59175e-05	1	1	1	P49327	0	1685.89	28189974		High	3	0.0001233	1.633e-07	4.03	47.8
	FALSE	High	ADEASELACPTPK	1xCarbamidomethyl [C9]	1.71201e-07	4.59175e-05	1	1	1	P49327	0	1388.64	7662911		High	2	0.0001233	1.411e-07	3.86	28.98
	FALSE	High	AAPLDSIHSLAAYYIDCIR	1xCarbamidomethyl [C17]	4.75414e-11	4.59175e-05	1	1	1	P49327	0	2149.07	14302677		High	3	0.0001233	3.504e-11	5.73	55.45
	FALSE	High	GNAGQSNYGFANSAMER		8.96208e-11	4.59175e-05	1	1	1	P49327	0	1773.76	3.78733e+06		High	2	0.0001233	6.662e-11	6.18	35.15
	FALSE	High	GGNVGINSFGFGGSNVHIILRPNTQPPPAPAPHATLPR		1.21353e-12	4.59175e-05	1	1	1	P49327	0	3858.03	22010758		High	5	0.0001233	8.514e-13	7.98	50.77
	FALSE	High	QAHTMDPQLR	1xOxidation [M5]	0.000483966	0.00012551	1	1	1	P49327	0	1212.58	3026298		High	3	0.0001773	0.0004439	2.63	14.82
	FALSE	High	QAHTMDPQLR		0.00102996	0.00012551	1	1	1	P49327	0	1196.58	7510696		High	3	0.0001773	0.0009512	2.6	21.35
	FALSE	High	QEPLLIGSTK		0.000391738	0.00012551	1	1	1	P49327	0	1085.62	25626076		High	2	0.0001773	0.0003569	2.42	39.04
	FALSE	High	YSGTLNLDR		0.00112765	0.00012551	1	1	1	P49327	0	1038.52	24752220		High	2	0.0001773	0.001043	2.68	32.38
	FALSE	High	ELNLVLSVR		0.000331791	0.00012551	1	1	1	P49327	0	1042.63	9799571		High	2	0.0001773	0.0003026	2.57	51.7
	FALSE	High	TGTVSLEVR		0.00160784	0.00012551	1	1	1	P49327	0	961.531	19011244		High	2	0.0001773	0.001491	3.14	32.37
	FALSE	High	VLEALLPLK		0.000144664	0.00012551	1	1	1	P49327	0	995.65	42662300		High	2	0.0001773	0.0001298	2.61	53.29
	FALSE	High	AQVADVVVSR		0.000899041	0.00012551	1	1	1	P49327	0	1043.58	30356994		High	2	0.0001773	0.000829	2.97	31.28
	FALSE	High	VFTTVGSAEK		0.000116237	0.00012551	1	1	1	P49327	0	1038.55	13805724		High	2	0.0001773	0.000104	2.26	26.67
	FALSE	High	QVQPEGPYR		0.00115348	0.00012551	1	1	1	P49327	0	1073.54	15571224		High	2	0.0001773	0.001066	2.39	22.28
	FALSE	High	DGVVRPLK		0.00128208	0.00012551	1	1	1	P49327	0	883.536	13359070		High	2	0.0001773	0.001191	2.66	22.17
	FALSE	High	VSVHVIEGDHR		0.00188374	0.00012551	1	1	1	P49327	0	1247.65	14927244		High	3	0.0001773	0.001755	3.43	22.15
	FALSE	High	LGMLSPEGTCK	1xCarbamidomethyl [C10]	0.000452168	0.00012551	1	1	1	P49327	0	1192.57	37720420		High	2	0.0001773	0.0004131	2.7	35.96
	FALSE	High	LQVVDQPLPVR		0.000112781	0.00012551	1	1	1	P49327	0	1263.74	46600404		High	2	0.0001773	0.0001014	3.2	45.2
	FALSE	High	LSPDAIPGK		0.000625647	0.00012551	1	1	1	P49327	0	897.504	25388194		High	2	0.0001773	0.0005761	2.64	29.33
	FALSE	High	LSIPTYGLQCTR	1xCarbamidomethyl [C10]	0.000186968	0.00012551	1	1	1	P49327	0	1408.73	26262370		High	2	0.0001773	0.0001685	2.72	48.82
	FALSE	High	GTPLISPLIK		0.000784758	0.00012551	1	1	1	P49327	0	1038.66	43629648		High	2	0.0001773	0.0007213	2.57	51.29
	FALSE	High	GLKPSCTIIPLMK	1xCarbamidomethyl [C6]	0.000111934	0.00012551	1	1	1	P49327	0	1457.82	10832195		High	3	0.0001773	0.0001004	3.28	48.57
	FALSE	High	KLQELSSK		0.00185555	0.00012551	1	1	1	P49327	1	932.541	20502010		High	2	0.0001773	0.001729	3.17	14.88
	FALSE	High	QELSFAAR		0.00485687	0.000363586	1	1	1	P49327	0	921.479	20753180		High	2	0.0004	0.004592	2.54	33.27
	FALSE	High	VMGLVPAK		0.00511834	0.000439547	1	1	1	P49327	0	814.486	16728377		High	2	0.0004723	0.004829	1.94	35.24
	FALSE	High	AGLYGLPR		0.00929649	0.000810404	1	1	1	P49327	0	846.483	28824630		High	2	0.0008259	0.008845	2.4	39.68
	FALSE	High	VTQQGLK		0.0265434	0.00269908	1	1	1	P49327	0	773.452	11903076		High	2	0.002631	0.02546	2.14	13.12
	FALSE	High	LMSAISK	1xOxidation [M2]	0.0277211	0.00281977	1	1	1	P49327	0	765.418		No Quan Values	High	2	0.002744	0.02661	1.93
	FALSE	High	WVCSSLR	1xCarbamidomethyl [C3]	0.0369871	0.00349272	1	1	1	P49327	0	907.445	15374159		High	2	0.003401	0.0355	1.98	30.93
	FALSE	High	HGLYLPTR		0.0408968	0.00349272	1	1	1	P49327	0	956.531	26820576		High	2	0.003401	0.03942	2.67	30.75
	FALSE	High	GLVQALQTK		0.0868129	0.0064809	1	1	1	P49327	0	957.573	30089836		High	2	0.006371	0.08456	2.18	37.05
FALSE	High	Master Protein	P60709	Actin, cytoplasmic 1 OS=Homo sapiens OX=9606 GN=ACTB PE=1 SV=1	0	329.173	74	27	129	12	375	41.7	5.48	438.65	27	19	2.90366e+10	1
	Checked	Confidence	Sequence	Modifications	Qvality PEP	Qvality q-value	# Protein Groups	# Proteins	# PSMs	Master Protein Accessions	# Missed Cleavages	Theo. MH+ [Da]	Abundances (Normalized): F2: Sample	Quan Info	Confidence (by Search Engine): Sequest HT	Charge (by Search Engine): Sequest HT	Percolator q-Value (by Search Engine): Sequest HT	Percolator PEP (by Search Engine): Sequest HT	XCorr (by Search Engine): Sequest HT	Top Apex RT [min]
	FALSE	High	LPVVIGGLLDVDCSEDVIK	1xCarbamidomethyl [C13]	1.23349e-14	4.59175e-05	1	1	1	Q00610	0	2041.09	8612630		High	2	0.0001233	8.103e-15	6.3	56.03
	FALSE	High	LTDQLPLIIVCDR	1xCarbamidomethyl [C11]	7.30092e-09	4.59175e-05	1	2	1	Q00610	0	1555.85	20411014		High	2	0.0001233	5.766e-09	3.83	54.25
	FALSE	High	ISGETIFVTAPHEATAGIIGVNR		6.30512e-16	4.59175e-05	1	1	1	Q00610	0	2353.25	27407600		High	3	0.0001233	6.305e-16	7.21	51.62
	FALSE	High	LLYNNVSNFGR		3.95435e-06	4.59175e-05	1	1	1	Q00610	0	1296.67	46525524		High	2	0.0001233	3.395e-06	3.41	43.41
	FALSE	High	NLQNLLILTAIK		4.66859e-06	4.59175e-05	1	2	1	Q00610	0	1353.85	55867612		High	2	0.0001233	4.022e-06	3.65	55.94
	FALSE	High	NNLAGAEELFAR		7.28742e-06	4.59175e-05	1	1	1	Q00610	0	1304.66	44377040		High	2	0.0001233	6.283e-06	3.59	49.69
	FALSE	High	NNRPSEGPLQTR		6.51944e-09	4.59175e-05	1	1	1	Q00610	0	1368.7	23219328		High	3	0.0001233	5.12e-09	5.34	18.28
	FALSE	High	IVLDNSVFSEHR		2.77515e-07	4.59175e-05	1	2	1	Q00610	0	1415.73	57283016		High	3	0.0001233	2.303e-07	3.69	42.34
	FALSE	High	IYIDSNNNPER		2.53329e-06	4.59175e-05	1	1	1	Q00610	0	1334.63	15033473		High	2	0.0001233	2.153e-06	2.66	27.38
	FALSE	High	KFNALFAQGNYSEAAK		8.88385e-09	4.59175e-05	1	1	1	Q00610	1	1758.88	18063616		High	3	0.0001233	7.019e-09	5.46	40.32
	FALSE	High	KVSQPIEGHAASFAQFK		1.86933e-15	4.59175e-05	1	1	1	Q00610	1	1844.97	4234687		High	3	0.0001233	1.387e-15	5.84	34.32
	FALSE	High	HNIMDFAMPYFIQVMK		6.56884e-09	4.59175e-05	1	1	1	Q00610	0	1984.95	10655022		High	3	0.0001233	5.16e-09	4.64	57.14
	FALSE	High	KFDVNTSAVQVLIEHIGNLDR		1.92308e-12	4.59175e-05	1	1	1	Q00610	1	2368.26		No Quan Values	High	4	0.0001233	1.351e-12	7.44
	FALSE	High	KDPELWGSVLLESNPYR		8.36332e-09	4.59175e-05	1	1	1	Q00610	1	2003.02	8163023		High	3	0.0001233	6.598e-09	4.98	52.97
	FALSE	High	HSSLAGCQIINYR	1xCarbamidomethyl [C7]	1.25867e-10	4.59175e-05	1	1	1	Q00610	0	1518.75	3646606		High	2	0.0001233	9.38e-11	5.45	35.17
	FALSE	High	IHEGCEEPATHNALAK	1xCarbamidomethyl [C5]	2.58951e-05	4.59175e-05	1	1	1	Q00610	0	1776.83	18578818		High	4	0.0001233	2.27e-05	3.26	18.07
	FALSE	High	LLEMNLMHAPQVADAILGNQMFTHYDR		6.30512e-16	4.59175e-05	1	1	1	Q00610	0	3128.51	8552003		High	4	0.0001233	6.305e-16	8.47	54.95
	FALSE	High	LASTLVHLGEYQAAVDGAR		3.82657e-14	4.59175e-05	1	1	1	Q00610	0	1971.03	45415860		High	3	0.0001233	2.561e-14	7.64	47.98
	FALSE	High	LECSEELGDLVK	1xCarbamidomethyl [C3]	8.04868e-08	4.59175e-05	1	2	1	Q00610	0	1391.67	5491685		High	2	0.0001233	6.522e-08	3.81	45.61
	FALSE	High	LEKHELIEFR		3.05719e-05	4.59175e-05	1	1	1	Q00610	1	1313.72	3.22429e+06		High	3	0.0001233	2.688e-05	3.1	33.01
	FALSE	High	VIQCFAETGQVQK	1xCarbamidomethyl [C4]	2.42558e-09	4.59175e-05	1	1	1	Q00610	0	1507.76	12749995		High	2	0.0001233	1.888e-09	4.03	33.48
	FALSE	High	VDKLDASESLR		1.35403e-06	4.59175e-05	1	1	2	Q00610	1	1232.65	27928520		High	2	0.0001233	1.143e-06	2.93	25.73
	FALSE	High	YESLELCRPVLQQGR	1xCarbamidomethyl [C7]	1.29408e-06	4.59175e-05	1	1	1	Q00610	0	1847.94	16831674		High	3	0.0001233	1.093e-06	3.22	41.8
	FALSE	High	YHEQLSTQSLIELFESFK		1.44094e-09	4.59175e-05	1	1	1	Q00610	0	2199.1	20068106		High	3	0.0001233	1.107e-09	6.62	57.03
	FALSE	High	VSQPIEGHAASFAQFK		5.4393e-09	4.59175e-05	1	1	1	Q00610	0	1716.87	20866516		High	3	0.0001233	4.282e-09	3.77	39.03
	FALSE	High	WLLLTGISAQQNR		2.61414e-08	4.59175e-05	1	1	1	Q00610	0	1499.83	21787060		High	2	0.0001233	2.092e-08	3.92	53.9
	FALSE	High	WISLNTVALVTDNAVYHWSMEGESQPVK		6.30512e-16	4.59175e-05	1	1	1	Q00610	0	3174.56		No Quan Values	High	3	0.0001233	6.305e-16	8.79
	FALSE	High	VVGAMQLYSVDR		4.46467e-07	4.59175e-05	1	2	1	Q00610	0	1337.69	40192728		High	2	0.0001233	3.707e-07	3.64	45.18
	FALSE	High	RPLIDQVVQTALSETQDPEEVSVTVK		6.30512e-16	4.59175e-05	1	1	1	Q00610	0	2881.52	9939167		High	3	0.0001233	6.305e-16	8.51	54.55
	FALSE	High	RPISADSAIMNPASK		1.29487e-07	4.59175e-05	1	1	1	Q00610	0	1557.81	4516034		High	2	0.0001233	1.063e-07	3.91	31.37
	FALSE	High	RKDPELWGSVLLESNPYR		3.46684e-13	4.59175e-05	1	1	1	Q00610	2	2159.12	8202497		High	3	0.0001233	2.394e-13	6.36	51.88
	FALSE	High	QLPLVKPYLR		4.01698e-07	4.59175e-05	1	1	1	Q00610	0	1226.76	20143064		High	3	0.0001233	3.329e-07	3.67	43.84
	FALSE	High	SVNESLNNLFITEEDYQALR		8.62491e-10	4.59175e-05	1	1	1	Q00610	0	2355.15		No Quan Values	High	3	0.0001233	6.624e-10	5.48
	FALSE	High	FQSVPAQPGQTSPLLQYFGILLDQGQLNK		1.359e-12	4.59175e-05	1	1	1	Q00610	0	3187.68		No Quan Values	High	3	0.0001233	9.541e-13	7.29
	FALSE	High	CNEPAVWSQLAK	1xCarbamidomethyl [C1]	1.40696e-07	4.59175e-05	1	1	1	Q00610	0	1402.68	13662834		High	2	0.0001233	1.156e-07	3.73	46.78
	FALSE	High	FNALFAQGNYSEAAK		1.36512e-07	4.59175e-05	1	1	1	Q00610	0	1630.79	6306540		High	2	0.0001233	1.115e-07	4.02	46.39
	FALSE	High	ESYVETELIFALAK		3.08632e-08	4.59175e-05	1	1	1	Q00610	0	1612.85	18071466		High	2	0.0001233	2.472e-08	4.13	56.04
	FALSE	High	FDFVHDLVLYLYR		8.95662e-10	4.59175e-05	1	1	1	Q00610	0	1699.88	3434184		High	3	0.0001233	6.843e-10	5.1	57.95
	FALSE	High	AFMTADLPNELIELLEK		2.73858e-10	4.59175e-05	1	2	1	Q00610	0	1947.01	23729284		High	2	0.0001233	2.071e-10	4.71	58.96
	FALSE	High	AHIAQLCEK	1xCarbamidomethyl [C7]	1.91477e-05	4.59175e-05	1	2	2	Q00610	0	1069.55	21428370		High	2	0.0001233	1.681e-05	2.57	19.77
	FALSE	High	ADDPSSYMEVVQAANTSGNWEELVK		3.41281e-12	4.59175e-05	1	1	1	Q00610	0	2740.24		No Quan Values	High	3	0.0001233	2.424e-12	7.51
	FALSE	High	GQFSTDELVAEVEK		2.83871e-07	4.59175e-05	1	2	1	Q00610	0	1551.75	12210139		High	2	0.0001233	2.342e-07	4.13	51.07
	FALSE	High	GQFSTDELVAEVEKR		1.04287e-11	4.59175e-05	1	2	1	Q00610	1	1707.85	26556686		High	3	0.0001233	7.542e-12	5.07	49.65
	FALSE	High	ALEHFTDLYDIKR		5.59118e-05	4.59175e-05	1	1	2	Q00610	1	1620.84	29771512		High	4	0.0001233	4.958e-05	2.84	42.9
	FALSE	High	ALEHFTDLYDIK		1.4492e-06	4.59175e-05	1	1	1	Q00610	0	1464.74	41528128		High	3	0.0001233	1.226e-06	4.04	48.57
	FALSE	High	AFMTADLPNELIELLEK	1xOxidation [M3]	9.42525e-07	4.59175e-05	1	2	1	Q00610	0	1963.01	4267293		High	3	0.0001233	7.898e-07	4.55	58.5
	FALSE	High	YIEIYVQK		0.00151366	0.00012551	1	2	1	Q00610	0	1055.58	17758430		High	2	0.0001773	0.00141	2.25	40.89
	FALSE	High	TLQIFNIEMK		0.000268583	0.00012551	1	2	1	Q00610	0	1236.67	21195964		High	2	0.0001773	0.0002435	2.83	53.59
	FALSE	High	DAMQYASESK	1xOxidation [M3]	0.000391738	0.00012551	1	1	1	Q00610	0	1145.48	4.60071e+06		High	2	0.0001773	0.0003572	2.41	15.39
	FALSE	High	DAMQYASESK		0.000537935	0.00012551	1	1	1	Q00610	0	1129.48	12607322		High	2	0.0001773	0.0004943	2.73	23.51
	FALSE	High	VANVELYYR		0.00042246	0.00012551	1	1	1	Q00610	0	1126.59	21861054		High	2	0.0001773	0.0003858	3.24	39.32
	FALSE	High	AHMGMFTELAILYSK		0.000181409	0.00012551	1	2	1	Q00610	0	1711.85	9558531		High	3	0.0001773	0.0001638	3.34	54.09
	FALSE	High	AHTMTDDVTFWK		0.000243483	0.00012551	1	1	1	Q00610	0	1451.66	10945659		High	3	0.0001773	0.0002207	2.62	44.35
	FALSE	High	ENPYYDSR		0.00164464	0.00012551	1	1	1	Q00610	0	1043.44	14817347		High	2	0.0001773	0.001529	2.06	21.12
	FALSE	High	LHIIEVGTPPTGNQPFPK		0.00151366	0.00012551	1	1	1	Q00610	0	1945.05	37730108		High	3	0.0001773	0.001407	3.95	47.68
	FALSE	High	EVCFACVDGK	2xCarbamidomethyl [C3; C6]	0.000872286	0.00012551	1	1	1	Q00610	0	1184.51	10360278		High	2	0.0001773	0.0008024	1.81	35.76
	FALSE	High	HDVVFLITK		0.00105356	0.00012551	1	1	1	Q00610	0	1071.62	38818384		High	2	0.0001773	0.0009712	1.92	44.39
	FALSE	High	ESNCYDPER	1xCarbamidomethyl [C4]	0.000452168	0.00012551	1	1	1	Q00610	0	1169.45	12347391		High	2	0.0001773	0.0004141	2.29	18.08
	FALSE	High	LLLPWLEAR		0.000214168	0.00012551	1	1	1	Q00610	0	1110.67	92432600		High	2	0.0001773	0.0001941	2.25	55.93
	FALSE	High	HELIEFR		0.0118715	0.000939807	1	1	1	Q00610	0	943.5	31001188		High	2	0.0009485	0.01131	2.68	35.95
	FALSE	High	IAAYLFK		0.0119596	0.000939807	1	1	1	Q00610	0	825.487	50210228		High	2	0.0009485	0.01139	2.07	44.72
	FALSE	High	WLKEDKLECSEELGDLVK	1xCarbamidomethyl [C9]	0.0128761	0.000939807	1	2	1	Q00610	2	2191.1	4.88624e+06		High	4	0.0009485	0.0123	1.55	46.8
	FALSE	High	AVNYFSK		0.0138612	0.00108504	1	1	1	Q00610	0	828.425	20201972		High	2	0.001088	0.01323	2.21	28.59
	FALSE	High	AYEFAER		0.0161748	0.00129693	1	2	1	Q00610	0	885.41	16965600		High	2	0.001218	0.01542	1.73	27.93
	FALSE	High	VMEYINR		0.018862	0.00186165	1	1	1	Q00610	0	924.461	21842944		High	2	0.001831	0.01802	2.14	29.12
	FALSE	High	NLILVVR		0.0223027	0.00240168	1	1	1	Q00610	0	826.551	23256752		High	2	0.002282	0.02132	2.07	47.7
	FALSE	High	YIQAACK	1xCarbamidomethyl [C6]	0.0255995	0.0026367	1	2	1	Q00610	0	853.424	17177828		High	2	0.00257	0.02447	1.8	15.47
	FALSE	High	EHLELFWSR		0.0648868	0.00495969	1	1	1	Q00610	0	1216.61	13978246		High	3	0.00485	0.06306	2.69	50.18
	FALSE	High	YLQMAR	1xOxidation [M4]	0.0662651	0.00508068	1	1	1	Q00610	0	797.397	25266090		High	2	0.004908	0.06403	1.38	25.64
	FALSE	High	IVLYAK		0.0833135	0.00632862	1	2	1	Q00610	0	706.45	21264542		High	2	0.006156	0.08072	1.31	31.2
	FALSE	High	YLQMAR		0.115983	0.00828319	1	1	1	Q00610	0	781.403	236836320		High	2	0.008203	0.1131	1.53	26.05
FALSE	High	Master Protein	P13639	Elongation factor 2 OS=Homo sapiens OX=9606 GN=EEF2 PE=1 SV=4	0	327.393	58	47	72	46	858	95.3	6.83	227.73	47	1	3.92021e+09	1
	Checked	Confidence	Sequence	Modifications	Qvality PEP	Qvality q-value	# Protein Groups	# Proteins	# PSMs	Master Protein Accessions	# Missed Cleavages	Theo. MH+ [Da]	Abundances (Normalized): F2: Sample	Quan Info	Confidence (by Search Engine): Sequest HT	Charge (by Search Engine): Sequest HT	Percolator q-Value (by Search Engine): Sequest HT	Percolator PEP (by Search Engine): Sequest HT	XCorr (by Search Engine): Sequest HT	Top Apex RT [min]
	FALSE	High	LMEPIYLVEIQCPEQVVGGIYGVLNR	1xCarbamidomethyl [C12]	1.48783e-12	4.59175e-05	1	1	1	P13639	0	2989.55	23165502		High	3	0.0001233	1.048e-12	6.87	58.55
	FALSE	High	LMEPIYLVEIQCPEQVVGGIYGVLNR	1xCarbamidomethyl [C12]; 1xOxidation [M2]	5.79902e-15	4.59175e-05	1	1	1	P13639	0	3005.55	8114436		High	3	0.0001233	3.766e-15	6.87	57.77
	FALSE	High	NMSVIAHVDHGK		5.03772e-07	4.59175e-05	1	1	2	P13639	0	1307.65	6.84485e+07		High	3	0.0001233	4.199e-07	3.96	23.68
	FALSE	High	NMSVIAHVDHGK	1xOxidation [M2]	4.26435e-06	4.59175e-05	1	1	2	P13639	0	1323.65	30330638		High	3	0.0001233	3.654e-06	4.25	16.75
	FALSE	High	KIWCFGPDGTGPNILTDITK	1xCarbamidomethyl [C4]	1.43185e-11	4.59175e-05	1	1	1	P13639	1	2233.13	44893016		High	3	0.0001233	1.036e-11	6.6	53.68
	FALSE	High	YVEPIEDVPCGNIVGLVGVDQFLVK	1xCarbamidomethyl [C10]	1.68084e-14	4.59175e-05	1	1	1	P13639	0	2759.43	89385864		High	3	0.0001233	1.113e-14	6.97	57.04
	FALSE	High	WLPAGDALLQMITIHLPSPVTAQK		2.9811e-13	4.59175e-05	1	1	1	P13639	0	2600.43	20174318		High	4	0.0001233	2.045e-13	6.16	58.47
	FALSE	High	WLPAGDALLQMITIHLPSPVTAQK	1xOxidation [M11]	1.65465e-13	4.59175e-05	1	1	1	P13639	0	2616.42	30869026		High	3	0.0001233	1.129e-13	6.24	56.43
	FALSE	High	RWLPAGDALLQMITIHLPSPVTAQK		1.89659e-14	4.59175e-05	1	1	1	P13639	1	2756.53	17712104		High	4	0.0001233	1.251e-14	7.37	56.49
	FALSE	High	RGHVFEESQVAGTPMFVVK		2.27927e-06	4.59175e-05	1	1	1	P13639	1	2118.08	8.00174e+06		High	4	0.0001233	1.939e-06	2.51	44.38
	FALSE	High	RCLYASVLTAQPR	1xCarbamidomethyl [C2]	3.61419e-07	4.59175e-05	1	1	1	P13639	1	1534.82	5.27334e+06		High	3	0.0001233	2.995e-07	3.91	39.14
	FALSE	High	TFCQLILDPIFK	1xCarbamidomethyl [C3]	4.29342e-05	4.59175e-05	1	1	1	P13639	0	1494.8	6.01674e+06		High	3	0.0001233	3.799e-05	3	56.05
	FALSE	High	TGTITTFEHAHNMR		6.47832e-11	4.59175e-05	1	1	1	P13639	0	1615.76	46534440		High	3	0.0001233	4.8e-11	5.33	26.89
	FALSE	High	TGTITTFEHAHNMR	1xOxidation [M13]	3.78623e-09	4.59175e-05	1	1	3	P13639	0	1631.76	1.88442e+07		High	3	0.0001233	2.951e-09	4.25	22.23
	FALSE	High	STAISLFYELSENDLNFIK		6.77017e-09	4.59175e-05	1	1	1	P13639	0	2204.11	29027510		High	3	0.0001233	5.34e-09	5.65	58.17
	FALSE	High	CLYASVLTAQPR	1xCarbamidomethyl [C1]	6.08387e-07	4.59175e-05	1	1	1	P13639	0	1378.71	63585368		High	2	0.0001233	5.081e-07	3.5	46.17
	FALSE	High	DLEEDHACIPIK	1xCarbamidomethyl [C8]	2.36693e-06	4.59175e-05	1	1	1	P13639	0	1439.68	21810004		High	3	0.0001233	2.013e-06	2.6	37.6
	FALSE	High	DLEEDHACIPIKK	1xCarbamidomethyl [C8]	1.01766e-08	4.59175e-05	1	1	2	P13639	1	1567.78	4.24645e+07		High	2	0.0001233	8.048e-09	4.52	30.37
	FALSE	High	ARPFPDGLAEDIDKGEVSAR		2.25612e-14	4.59175e-05	1	1	4	P13639	1	2143.08	67587281		High	4	0.0001233	1.493e-14	6.22	44.11
	FALSE	High	CELLYEGPPDDEAAMGIK	1xCarbamidomethyl [C1]	5.12684e-11	4.59175e-05	1	1	1	P13639	0	2007.9	15966612		High	2	0.0001233	3.763e-11	4.79	51.08
	FALSE	High	ETVSEESNVLCLSK	1xCarbamidomethyl [C11]	1.39724e-08	4.59175e-05	1	1	1	P13639	0	1594.76	100572288		High	2	0.0001233	1.111e-08	3.59	41.97
	FALSE	High	EGALCEENMR	1xCarbamidomethyl [C5]; 1xOxidation [M9]	3.08035e-05	4.59175e-05	1	1	2	P13639	0	1224.5	11062215		High	2	0.0001233	2.719e-05	3.12	17.81
	FALSE	High	EGALCEENMR	1xCarbamidomethyl [C5]	4.59513e-05	4.59175e-05	1	1	1	P13639	0	1208.5	42534748		High	2	0.0001233	4.067e-05	3.42	24.93
	FALSE	High	EDLYLKPIQR		1.19021e-05	4.59175e-05	1	1	1	P13639	0	1274.71	116649096		High	3	0.0001233	1.036e-05	1.71	36.81
	FALSE	High	ALLELQLEPEELYQTFQR		2.19889e-09	4.59175e-05	1	1	1	P13639	0	2220.15	40497232		High	3	0.0001233	1.705e-09	4.26	56.26
	FALSE	High	GHVFEESQVAGTPMFVVK		9.94268e-08	4.59175e-05	1	1	1	P13639	0	1961.98	119062672		High	3	0.0001233	8.13e-08	5.97	49.4
	FALSE	High	GVQYLNEIKDSVVAGFQWATK		7.71582e-13	4.59175e-05	1	1	1	P13639	1	2353.22	63905372		High	3	0.0001233	5.389e-13	6.04	55.33
	FALSE	High	YEWDVAEAR		0.000278912	0.00012551	1	1	1	P13639	0	1138.52	164732688		High	2	0.0001773	0.0002526	2.63	40.31
	FALSE	High	EGIPALDNFLDKL		0.00012254	0.00012551	1	1	2	P13639	1	1444.77	189332224		High	2	0.0001773	0.0001104	3.07	57.59
	FALSE	High	VFDAIMNFK	1xOxidation [M6]	0.000542013	0.00012551	1	1	1	P13639	0	1100.54	33188168		High	2	0.0001773	0.000497	2.51	46.44
	FALSE	High	VFDAIMNFK		0.000616267	0.00012551	1	1	1	P13639	0	1084.55	118250832		High	2	0.0001773	0.0005663	2.71	52.34
	FALSE	High	VFSGLVSTGLK		0.0008789	0.00012551	1	1	1	P13639	0	1107.64	345694112		High	2	0.0001773	0.0008132	2.64	46.89
	FALSE	High	STLTDSLVCK	1xCarbamidomethyl [C9]	0.000168226	0.00012551	1	1	1	P13639	0	1123.57	104928832		High	2	0.0001773	0.0001522	2.73	36.86
	FALSE	High	GGGQIIPTAR		0.00153668	0.00012551	2	2	1	P13639; Q15029	0	969.548	158687008	Shared	High	2	0.0001773	0.001423	2.71	29.95
	FALSE	High	IKPVLMMNK		0.000156	0.00012551	1	1	1	P13639	0	1073.62	79189728		High	3	0.0001773	0.000141	2.51	34.33
	FALSE	High	IKPVLMMNK	1xOxidation [M]	0.000165706	0.00012551	1	1	3	P13639	0	1089.62	26753898		High	3	0.0001773	0.0001499	3.29	29.35
	FALSE	High	KSDPVVSYR		0.000669655	0.00012551	1	1	1	P13639	1	1050.56	17012744		High	2	0.0001773	0.0006141	2.94	19.72
	FALSE	High	GEGQLGPAER		0.00082114	0.00012551	1	1	1	P13639	0	1013.5	222812016		High	2	0.0001773	0.0007572	3.22	19.7
	FALSE	High	GPLMMYISK	1xOxidation [M]	0.00118885	0.00012551	1	1	2	P13639	0	1055.53	30342844		High	2	0.0001773	0.001104	2.52	42.26
	FALSE	High	IMGPNYTPGK		0.000198602	0.00012551	1	1	1	P13639	0	1077.54	78928088		High	2	0.0001773	0.0001789	2.39	29.63
	FALSE	High	IMGPNYTPGKK		0.000197109	0.00012551	1	1	1	P13639	1	1205.63	14673963		High	3	0.0001773	0.0001787	2.92	23.77
	FALSE	High	GPLMMYISK		0.00204656	0.000300375	1	1	1	P13639	0	1039.53	114339976		High	2	0.0003431	0.001902	2.8	48.24
	FALSE	High	GVQYLNEIK		0.00393699	0.000363586	1	1	1	P13639	0	1063.58	130793064		High	2	0.0004	0.003698	2.4	38.91
	FALSE	High	IMGPNYTPGKK	1xOxidation [M2]	0.00349135	0.000363586	1	1	2	P13639	1	1221.63	3552217		High	3	0.0004	0.003287	1.74	20.25
	FALSE	High	FSVSPVVR		0.00471345	0.000363586	1	1	1	P13639	0	890.509	246761920		High	2	0.0004	0.004447	2.29	38.62
	FALSE	High	YFDPANGK		0.00539374	0.000439547	1	1	1	P13639	0	911.426	32571406		High	2	0.0004723	0.005074	1.15	25.62
	FALSE	High	QFAEMYVAK	1xOxidation [M5]	0.00749247	0.000742809	1	1	1	P13639	0	1102.52	8298293		High	2	0.0007617	0.0071	1.7	30.38
	FALSE	High	AGIIASAR		0.010468	0.000877241	1	1	1	P13639	0	758.452	103427224		High	2	0.0008894	0.009943	2.22	23.82
	FALSE	High	TILMMGR	2xOxidation [M4; M5]	0.015478	0.00122322	1	1	1	P13639	0	853.427	6.46565e+06		High	2	0.001218	0.01472	0.97	40.35
	FALSE	High	LDSEDKDK		0.0174045	0.00165871	1	1	1	P13639	1	949.447	275947		High	2	0.001635	0.01669	1.91	10.21
	FALSE	High	SDPVVSYR		0.0213504	0.00227275	1	1	1	P13639	0	922.463	86487888		High	2	0.002225	0.02048	1.83	25.97
	FALSE	High	MVPTSDK	1xOxidation [M1]	0.0224654	0.00240168	1	1	1	P13639	0	793.376	1.31949e+06		High	2	0.002347	0.02149	1.54	13.74
	FALSE	High	EGKPLLK		0.0246885	0.0026367	1	1	1	P13639	0	784.493	67975632		High	2	0.00257	0.02376	1.48	15.65
	FALSE	High	TILMMGR		0.0255995	0.0026367	1	1	1	P13639	0	821.437	108353704		High	2	0.00257	0.02465	1.51	40.38
	FALSE	High	NPADLPK		0.0302319	0.00300335	1	1	1	P13639	0	754.409	167068272		High	2	0.002921	0.02905	1.96	20.97
	FALSE	High	TILMMGR	1xOxidation [M4]	0.042693	0.00349272	1	1	1	P13639	0	837.432	5778997		High	2	0.003449	0.04127	1.29	34.7
	FALSE	High	KVEDMMK		0.0482066	0.00360091	1	1	1	P13639	1	880.427	85178456		High	2	0.003553	0.04656	2.81	18.1
	FALSE	High	VEDMMK		0.102861	0.0072843	1	2	1	P13639	0	752.332	14546672		High	2	0.007248	0.09991	1.33	20.2
FALSE	High	Master Protein	P10809	60 kDa heat shock protein, mitochondrial OS=Homo sapiens OX=9606 GN=HSPD1 PE=1 SV=2	0	327.256	70	34	44	34	573	61	5.87	198.67	34	0	2347890311	1
	Checked	Confidence	Sequence	Modifications	Qvality PEP	Qvality q-value	# Protein Groups	# Proteins	# PSMs	Master Protein Accessions	# Missed Cleavages	Theo. MH+ [Da]	Abundances (Normalized): F2: Sample	Quan Info	Confidence (by Search Engine): Sequest HT	Charge (by Search Engine): Sequest HT	Percolator q-Value (by Search Engine): Sequest HT	Percolator PEP (by Search Engine): Sequest HT	XCorr (by Search Engine): Sequest HT	Top Apex RT [min]
	FALSE	High	LVSNHSLHETSSVFVDSLTK		1.5986e-06	4.59175e-05	1	1	1	P21333	0	2200.12	7737886		High	4	0.0001233	1.352e-06	3.87	42.77
	FALSE	High	LTVSSLQESGLK		3.66688e-06	4.59175e-05	1	1	1	P21333	0	1261.7	8130105		High	2	0.0001233	3.145e-06	3.52	40.7
	FALSE	High	KGEITGEVR		7.61829e-05	4.59175e-05	1	1	1	P21333	1	988.542	16686563		High	2	0.0001233	6.792e-05	3.07	15.69
	FALSE	High	IANLQTDLSDGLR		4.42835e-06	4.59175e-05	1	1	1	P21333	0	1415.75	11777667		High	2	0.0001233	3.813e-06	3.22	47.56
	FALSE	High	LKPGAPLRPK		5.76251e-05	4.59175e-05	1	1	1	P21333	0	1076.69	18421590		High	3	0.0001233	5.128e-05	2.54	17.79
	FALSE	High	LIALLEVLSQK		1.13825e-06	4.59175e-05	2	3	1	P21333; O75369	0	1226.77	53134168	Shared	High	2	0.0001233	9.626e-07	3.45	56.56
	FALSE	High	LDVQFSGLTK		8.21532e-05	4.59175e-05	1	1	1	P21333	0	1107.6	5.41054e+06		High	2	0.0001233	7.322e-05	2.92	47.18
	FALSE	High	IECDDKGDGSCDVR	2xCarbamidomethyl [C3; C11]	2.65065e-06	4.59175e-05	1	2	1	P21333	1	1625.65	3.22617e+06		High	3	0.0001233	2.26e-06	3.47	14.45
	FALSE	High	VGSAADIPINISETDLSLLTATVVPPSGR		7.00326e-15	4.59175e-05	1	1	1	P21333	0	2893.55	11218903		High	3	0.0001233	4.571e-15	7.13	57.65
	FALSE	High	VEPGLGADNSVVR		3.40032e-06	4.59175e-05	1	1	1	P21333	0	1312.69	10095667		High	2	0.0001233	2.908e-06	3	34.08
	FALSE	High	VDVGKDQEFTVK		4.20046e-06	4.59175e-05	1	1	1	P21333	1	1364.71	8309920		High	3	0.0001233	3.604e-06	2.96	30.26
	FALSE	High	TPCEEILVK	1xCarbamidomethyl [C3]	2.14427e-05	4.59175e-05	1	1	1	P21333	0	1088.57	11185831		High	2	0.0001233	1.881e-05	3.36	35.58
	FALSE	High	YGGDEIPFSPYR		2.00605e-07	4.59175e-05	1	1	1	P21333	0	1400.65	15335646		High	2	0.0001233	1.658e-07	3.89	49.35
	FALSE	High	YGGPYHIGGSPFK		3.75086e-06	4.59175e-05	1	1	1	P21333	0	1379.67	10313418		High	3	0.0001233	3.213e-06	3.57	37.96
	FALSE	High	YGGQPVPNFPSK		8.09957e-06	4.59175e-05	1	1	1	P21333	0	1290.65	8548201		High	2	0.0001233	6.989e-06	2.94	36.84
	FALSE	High	YAPSEAGLHEMDIR		5.0029e-08	4.59175e-05	1	1	1	P21333	0	1588.74	7.79171e+06		High	3	0.0001233	4.056e-08	3.29	37.28
	FALSE	High	YTPVQQGPVGVNVTYGGDPIPK		1.32453e-07	4.59175e-05	1	1	1	P21333	0	2286.18	3727396		High	3	0.0001233	1.083e-07	4.72	49.75
	FALSE	High	YNEQHVPGSPFTAR		4.92795e-08	4.59175e-05	1	1	1	P21333	0	1602.77	9422114		High	3	0.0001233	3.981e-08	4.89	32.57
	FALSE	High	VQVQDNEGCPVEALVK	1xCarbamidomethyl [C9]	2.84391e-10	4.59175e-05	1	1	1	P21333	0	1784.88	5498843		High	2	0.0001233	2.141e-10	4.87	44.88
	FALSE	High	VTAQGPGLEPSGNIANK		4.47558e-11	4.59175e-05	1	1	1	P21333	0	1652.86	7.72721e+06		High	2	0.0001233	3.297e-11	5.69	32.43
	FALSE	High	VNVGAGSHPNK		1.03121e-05	4.59175e-05	1	1	1	P21333	0	1079.56		No Quan Values	High	2	0.0001233	8.986e-06	2.85
	FALSE	High	VPVHDVTDASK		3.25178e-07	4.59175e-05	1	1	1	P21333	0	1167.6	12532622		High	2	0.0001233	2.692e-07	3.28	18.05
	FALSE	High	VTYTPMAPGSYLISIK		1.88851e-07	4.59175e-05	1	1	1	P21333	0	1740.92	7508586		High	2	0.0001233	1.549e-07	2.96	53.52
	FALSE	High	VTVLFAGQHIAK		3.01139e-05	4.59175e-05	1	1	1	P21333	0	1283.75	13643675		High	3	0.0001233	2.645e-05	3.03	39.7
	FALSE	High	RLTVSSLQESGLK		5.46604e-05	4.59175e-05	1	1	1	P21333	1	1417.8	3.62111e+06		High	3	0.0001233	4.859e-05	4.61	35.49
	FALSE	High	SAGQGEVLVYVEDPAGHQEEAK		6.30512e-16	4.59175e-05	1	1	1	P21333	0	2313.1	7231700		High	3	0.0001233	6.305e-16	7.15	43.1
	FALSE	High	TFSVWYVPEVTGTHK		3.78162e-07	4.59175e-05	1	1	1	P21333	0	1750.88	12650497		High	3	0.0001233	3.15e-07	3.69	52.1
	FALSE	High	SPFEVYVDK		8.46703e-05	4.59175e-05	1	1	1	P21333	0	1083.54	17669526		High	2	0.0001233	7.555e-05	2.48	42.97
	FALSE	High	DAGEGLLAVQITDPEGKPK		9.30675e-11	4.59175e-05	1	1	1	P21333	0	1938.02	8808926		High	3	0.0001233	6.92e-11	5.6	49.93
	FALSE	High	DAGEGGLSLAIEGPSK		3.73179e-10	4.59175e-05	1	1	1	P21333	0	1500.75	5389753		High	2	0.0001233	2.815e-10	4.39	47.99
	FALSE	High	AWGPGLEGGVVGK		3.92462e-06	4.59175e-05	1	1	1	P21333	0	1226.65	24657536		High	2	0.0001233	3.355e-06	3.01	44.14
	FALSE	High	FVPAEMGTHTVSVK		8.5444e-07	4.59175e-05	1	1	1	P21333	0	1502.77	2.1877e+06		High	2	0.0001233	7.162e-07	2.85	35.26
	FALSE	High	DVDIIDHHDNTYTVK		7.13747e-09	4.59175e-05	1	1	1	P21333	0	1784.84	5170998		High	3	0.0001233	5.629e-09	4.53	34.56
	FALSE	High	EATTEFSVDAR		2.83497e-05	4.59175e-05	1	1	1	P21333	0	1225.57	6.48588e+06		High	2	0.0001233	2.488e-05	3.39	32.91
	FALSE	High	FADQHVPGSPFSVK		3.83393e-05	4.59175e-05	1	1	1	P21333	0	1515.76	11192127		High	3	0.0001233	3.381e-05	3.41	39.44
	FALSE	High	EAGAGGLAIAVEGPSK		4.40315e-09	4.59175e-05	1	1	1	P21333	0	1426.75	11255616		High	2	0.0001233	3.457e-09	3.87	42.67
	FALSE	High	GKLDVQFSGLTK		3.29683e-05	4.59175e-05	1	1	1	P21333	1	1292.72	5193869		High	2	0.0001233	2.91e-05	3.19	40.74
	FALSE	High	AGNNMLLVGVHGPR		3.56004e-07	4.59175e-05	1	1	1	P21333	0	1434.76	8.02046e+06		High	3	0.0001233	2.965e-07	4.64	40.13
	FALSE	High	GQHVPGSPFQFTVGPLGEGGAHK		2.71799e-10	4.59175e-05	1	2	1	P21333	0	2304.15	8549712		High	4	0.0001233	2.055e-10	5.75	49.54
	FALSE	High	AFGPGLQGGSAGSPAR		2.31678e-08	4.59175e-05	1	1	1	P21333	0	1429.72	11748657		High	2	0.0001233	1.86e-08	3.71	32.93
	FALSE	High	WGDEHIPGSPYR		0.000229218	0.00012551	1	1	1	P21333	0	1413.65	8858997		High	3	0.0001773	0.0002076	2.7	35.88
	FALSE	High	LYSVSYLLK		0.000118897	0.00012551	1	1	1	P21333	0	1085.62	13493002		High	2	0.0001773	0.0001064	2.88	51.9
	FALSE	High	NDNDTFTVK		0.000344554	0.00012551	1	2	1	P21333	0	1053.48	4014772		High	2	0.0001773	0.0003138	1.92	26.62
	FALSE	High	ALTQTGGPHVK		0.000425662	0.00012551	1	1	1	P21333	0	1108.61	13286907		High	3	0.0001773	0.0003898	2.3	16.74
	FALSE	High	VNQPASFAVSLNGAK		0.000180046	0.00012551	1	1	1	P21333	0	1502.8	4.82898e+06		High	2	0.0001773	0.0001626	2.69	44.25
	FALSE	High	VAQPTITDNK		0.000796703	0.00012551	1	1	1	P21333	0	1086.58	4841218		High	2	0.0001773	0.000733	2.38	21.97
	FALSE	High	VKVEPSHDASK		0.000380084	0.00012551	1	1	1	P21333	1	1196.63		No Quan Values	High	3	0.0001773	0.0003453	2.61
	FALSE	High	DKGEYTLVVK		9.48156e-05	0.00012551	1	1	1	P21333	1	1151.63	11559763		High	2	0.0001773	8.474e-05	2.57	32.57
	FALSE	High	ETGEHLVHVK		0.000217424	0.00012551	1	1	1	P21333	0	1148.61	9731024		High	3	0.0001773	0.000196	2.89	17.12
	FALSE	High	GTVEPQLEAR		0.00124395	0.00012551	1	1	1	P21333	0	1099.57	10210522		High	2	0.0001773	0.001149	2.75	28.06
	FALSE	High	NGHVGISFVPK		0.0026837	0.000300375	1	1	1	P21333	0	1154.63	2.96712e+06		High	3	0.0003431	0.002505	3.06	35.9
	FALSE	High	AHVVPCFDASK	1xCarbamidomethyl [C6]	0.00399653	0.000363586	1	1	1	P21333	0	1230.59	11085697		High	3	0.0004	0.003759	2.7	29.98
	FALSE	High	AEISFEDR		0.00354419	0.000363586	1	1	1	P21333	0	966.453	4.52347e+06		High	2	0.0004	0.003334	2.63	32.61
	FALSE	High	AGGPGLER		0.00576945	0.000439547	2	2	1	P21333; O75369	0	756.4	31726226	Shared	High	2	0.0004723	0.005448	2.31	16.83
	FALSE	High	IQQNTFTR		0.00504224	0.000439547	2	3	1	P21333; O75369	0	1007.53	23462336	Shared	High	2	0.0004723	0.004748	2.42	21.91
	FALSE	High	VYGPGVAK		0.00607945	0.000513766	1	1	1	P21333	0	790.446	9819731		High	2	0.000543	0.005745	1.54	20.99
	FALSE	High	VLPTHDASK		0.00695412	0.000591211	1	1	1	P21333	0	967.521		No Quan Values	High	2	0.0006169	0.006571	1.77
	FALSE	High	CSGPGLER	1xCarbamidomethyl [C1]	0.00669941	0.000591211	1	1	1	P21333	0	875.404	6240928		High	2	0.0006169	0.00633	1.44	17.96
	FALSE	High	AEFTVETR		0.00783496	0.000742809	1	1	1	P21333	0	952.473	9349523		High	2	0.0007617	0.0074	1.6	29.23
	FALSE	High	AIVDGNLK		0.00760496	0.000742809	2	3	1	P21333; O75369	0	829.478	7365153	Shared	High	2	0.0007617	0.007188	2.08	27.69
	FALSE	High	VKETADFK		0.00922771	0.000810404	1	1	1	P21333	1	937.499	19905240		High	2	0.0008259	0.008749	1.76	15.53
	FALSE	High	AGVAPLQVK		0.0138612	0.00108504	1	1	1	P21333	0	882.541	9631132		High	2	0.001088	0.01324	1.98	32.66
	FALSE	High	DLAEDAPWKK		0.0176611	0.00172994	2	3	1	P21333; O75369	1	1172.59	7146529	Shared	High	2	0.001705	0.0169	2.15	35.55
	FALSE	High	LVSIDSK		0.0308935	0.00306434	2	3	1	P21333; O75369	0	761.44	15777822	Shared	High	2	0.002977	0.0298	1.86	25.11
	FALSE	High	DAPQDFHPDR		0.0448853	0.00349272	1	1	1	P21333	0	1197.53	4.93335e+06		High	3	0.003449	0.04322	1.26	21.95
	FALSE	High	DGTVTVR		0.0735719	0.0056885	2	2	1	P21333; O75369	0	747.4	12125069	Shared	High	2	0.005545	0.07155	1.68	16.89
	FALSE	High	VKAEGPGLSR		0.0761677	0.00586615	1	1	1	P21333	1	1013.57	3263133		High	2	0.005715	0.07408	2.29	16.82
	FALSE	High	FTVETR		0.0862206	0.00644165	1	2	2	P21333	0	752.394	6.12974e+06		High	2	0.006324	0.08385	1.65	24.2
	FALSE	High	SPFEVK		0.0929415	0.00665442	1	1	1	P21333	0	706.377	8612647		High	2	0.006586	0.09059	1.78	27.97
	FALSE	High	EEPCLLK	1xCarbamidomethyl [C4]	0.119874	0.00845063	1	1	1	P21333	0	888.45	4.70122e+06		High	2	0.008418	0.1168	1.27	31.95
	FALSE	High	YVICVR	1xCarbamidomethyl [C4]	0.121462	0.00850786	1	1	1	P21333	0	809.434	7.60713e+06		High	2	0.008469	0.1182	1.91	33.76
FALSE	High	Master Protein	P42704	Leucine-rich PPR motif-containing protein, mitochondrial OS=Homo sapiens OX=9606 GN=LRPPRC PE=1 SV=3	0	312.543	50	62	64	62	1394	157.8	6.13	198.32	62	0	1.13072e+09	1
	Checked	Confidence	Sequence	Modifications	Qvality PEP	Qvality q-value	# Protein Groups	# Proteins	# PSMs	Master Protein Accessions	# Missed Cleavages	Theo. MH+ [Da]	Abundances (Normalized): F2: Sample	Quan Info	Confidence (by Search Engine): Sequest HT	Charge (by Search Engine): Sequest HT	Percolator q-Value (by Search Engine): Sequest HT	Percolator PEP (by Search Engine): Sequest HT	XCorr (by Search Engine): Sequest HT	Top Apex RT [min]
	FALSE	High	LQQTYAALNSK		3.08254e-06	4.59175e-05	1	1	1	P46940	0	1236.66	19124072		High	2	0.0001233	2.626e-06	3.2	28.82
	FALSE	High	LPYDVTPEQALAHEEVK		1.65669e-15	4.59175e-05	1	1	1	P46940	0	1938.98	45121976		High	3	0.0001233	1.256e-15	7.32	46.11
	FALSE	High	ITLQDVVSHSK		3.72265e-06	4.59175e-05	1	1	1	P46940	0	1226.67	32471130		High	3	0.0001233	3.187e-06	3.66	40.79
	FALSE	High	MREEVITLIR		1.84386e-05	4.59175e-05	1	1	1	P46940	1	1259.71	28493924		High	3	0.0001233	1.614e-05	3.03	43.56
	FALSE	High	NPNAMLVNLEEPLASTYQDILYQAK		2.02604e-15	4.59175e-05	1	1	1	P46940	0	2835.42	10905882		High	3	0.0001233	1.485e-15	8.56	57.07
	FALSE	High	MFLGDNAHLSIINEYLSQSYQK		2.95148e-09	4.59175e-05	1	1	1	P46940	0	2571.25		No Quan Values	High	3	0.0001233	2.299e-09	3.66
	FALSE	High	KLTELGTVDPK		5.77079e-07	4.59175e-05	1	1	1	P46940	1	1200.68	3.87592e+06		High	2	0.0001233	4.836e-07	4.12	29.34
	FALSE	High	KLAVGDNNSK		5.30352e-05	4.59175e-05	1	1	1	P46940	1	1045.56	7328081		High	2	0.0001233	4.709e-05	2.96	12.73
	FALSE	High	LAAVALINAAIQK		4.11399e-09	4.59175e-05	1	1	1	P46940	0	1295.8	26578658		High	2	0.0001233	3.227e-09	4.55	53.61
	FALSE	High	HTDNVIQWLNAMDEIGLPK		1.23199e-12	4.59175e-05	1	1	1	P46940	0	2194.1	26409112		High	3	0.0001233	8.637e-13	5.53	56.16
	FALSE	High	IFYPETTDIYDR		3.05936e-06	4.59175e-05	1	1	1	P46940	0	1532.73	25716828		High	2	0.0001233	2.617e-06	3.32	48.11
	FALSE	High	IFYPETTDIYDRK		1.63821e-09	4.59175e-05	1	1	1	P46940	1	1660.82	22302250		High	3	0.0001233	1.263e-09	4.02	42.04
	FALSE	High	ILAIGLINEALDEGDAQK		2.80301e-11	4.59175e-05	1	1	1	P46940	0	1883.01	29332774		High	2	0.0001233	2.051e-11	5.66	55.71
	FALSE	High	LEGVLAEVAQHYQDTLIR		6.84647e-15	4.59175e-05	1	1	1	P46940	0	2055.09	41159668		High	3	0.0001233	4.462e-15	6.65	53.89
	FALSE	High	VDQIQEIVTGNPTVIK		2.14704e-07	4.59175e-05	1	1	1	P46940	0	1753.97	9553016		High	3	0.0001233	1.765e-07	4.58	51.03
	FALSE	High	VDFTEEEINNMK		7.86848e-08	4.59175e-05	1	1	1	P46940	0	1468.66	27173262		High	2	0.0001233	6.39e-08	4.05	43.05
	FALSE	High	YGIQMPAFSK		7.9711e-05	4.59175e-05	1	1	1	P46940	0	1141.57	29424376		High	2	0.0001233	7.117e-05	2.96	49.86
	FALSE	High	YQELINDIAR		3.74811e-05	4.59175e-05	1	1	1	P46940	0	1234.64	45574328		High	2	0.0001233	3.315e-05	2.99	44.19
	FALSE	High	YMNPAIVAPDAFDIIDLSAGGQLTTDQR		1.70329e-11	4.59175e-05	1	1	1	P46940	0	2992.47	6.36712e+06		High	3	0.0001233	1.24e-11	5.96	57.27
	FALSE	High	NVIFEISPTEEVGDFEVK		2.93286e-11	4.59175e-05	1	1	1	P46940	0	2052.02	9899066		High	2	0.0001233	2.14e-11	4.79	54.27
	FALSE	High	QNVAYEYLCHLEEAK	1xCarbamidomethyl [C9]	4.40853e-11	4.59175e-05	1	1	1	P46940	0	1866.87	7.13112e+06		High	3	0.0001233	3.234e-11	6.07	51.39
	FALSE	High	QNVAYEYLCHLEEAKR	1xCarbamidomethyl [C9]	1.13177e-09	4.59175e-05	1	1	1	P46940	1	2022.97	9620796		High	4	0.0001233	8.662e-10	5.68	48.34
	FALSE	High	QSGQTDPLQK		2.27772e-05	4.59175e-05	1	1	1	P46940	0	1101.55	4887098		High	2	0.0001233	1.994e-05	2.34	19.62
	FALSE	High	QSPEHNLTHPELSVAVEMLSSVALINR		7.63449e-08	4.59175e-05	1	1	1	P46940	0	2971.53		No Quan Values	High	4	0.0001233	6.186e-08	5.15
	FALSE	High	QIPAITCIQSQWR	1xCarbamidomethyl [C7]	3.37475e-06	4.59175e-05	1	1	1	P46940	0	1600.83	533479584		High	2	0.0001233	2.889e-06	3.54	51.8
	FALSE	High	TEVSLTLTNK		6.60082e-05	4.59175e-05	1	1	1	P46940	0	1105.61	12928106		High	2	0.0001233	5.894e-05	2.73	37.54
	FALSE	High	TLINAEDPPMVVVR		2.06753e-07	4.59175e-05	1	1	1	P46940	0	1553.84	28748086		High	2	0.0001233	1.705e-07	3.36	51.29
	FALSE	High	SKVDQIQEIVTGNPTVIK		1.15482e-05	4.59175e-05	1	1	1	P46940	1	1969.1	11889978		High	3	0.0001233	1.002e-05	3.99	48.04
	FALSE	High	SPDVGLYGVIPECGETYHSDLAEAK	1xCarbamidomethyl [C13]	1.96832e-13	4.59175e-05	1	1	1	P46940	0	2707.26	13684961		High	3	0.0001233	1.35e-13	6.3	50.99
	FALSE	High	SWVNQMESQTGEASK		3.72724e-08	4.59175e-05	1	1	1	P46940	0	1681.75	11003436		High	2	0.0001233	3.001e-08	4.11	38.97
	FALSE	High	FQPGETLTEILETPATSEQEAEHQR		6.30512e-16	4.59175e-05	1	1	1	P46940	0	2841.35	17728146		High	3	0.0001233	6.305e-16	7.07	53.23
	FALSE	High	FPDAGEDELLK		3.32625e-07	4.59175e-05	1	1	1	P46940	0	1233.6	7517277		High	2	0.0001233	2.767e-07	3.55	45.69
	FALSE	High	FMDSVIFTLYNYASNQR		6.8173e-08	4.59175e-05	1	1	1	P46940	0	2068.98	10142321		High	3	0.0001233	5.536e-08	4.2	57.11
	FALSE	High	FLSAIVSSVDK		8.03867e-06	4.59175e-05	1	1	1	P46940	0	1165.65	1.9945e+06		High	2	0.0001233	6.97e-06	3.36	49.87
	FALSE	High	ATFYGEQVDYYK		1.80378e-06	4.59175e-05	1	1	1	P46940	0	1483.67	37083104		High	2	0.0001233	1.532e-06	2.99	41.82
	FALSE	High	FVHLLDQSDQDFQEELDLMK		1.23981e-10	4.59175e-05	1	1	1	P46940	0	2450.15	5910217		High	3	0.0001233	9.227e-11	6.42	53.74
	FALSE	High	EKLEAYQHLFYLLQTNPTYLAK		6.30512e-16	4.59175e-05	1	1	1	P46940	1	2683.41	11727552		High	3	0.0001233	6.305e-16	8.16	53.93
	FALSE	High	EEIQSSISGVTAAYNR		3.35964e-11	4.59175e-05	1	1	1	P46940	0	1724.84	15175783		High	2	0.0001233	2.463e-11	4.72	42.38
	FALSE	High	EQLWLANEGLITR		5.81451e-07	4.59175e-05	1	1	1	P46940	0	1542.83	33853420		High	2	0.0001233	4.875e-07	3.78	52.92
	FALSE	High	ERDVYEELLTQAEIQGNINK		1.28906e-12	4.59175e-05	1	1	1	P46940	1	2362.19		No Quan Values	High	3	0.0001233	9.06e-13	6.01
	FALSE	High	FALGIFAINEAVESGDVGK		3.96889e-12	4.59175e-05	1	1	1	P46940	0	1937	19990810		High	2	0.0001233	2.826e-12	5.5	56.27
	FALSE	High	GLQQQNSDWYLK		3.89511e-06	4.59175e-05	1	1	1	P46940	0	1479.72	25448152		High	2	0.0001233	3.341e-06	3.87	42.32
	FALSE	High	ALESGDVNTVWK		2.60913e-05	4.59175e-05	1	1	1	P46940	0	1318.66	31904114		High	2	0.0001233	2.288e-05	3.5	40.72
	FALSE	High	GVLLEIEDLQVNQFK		2.38924e-09	4.59175e-05	1	1	1	P46940	0	1744.95	14556574		High	2	0.0001233	1.86e-09	4.81	54.7
	FALSE	High	EDSNLTLQEK		0.000165706	0.00012551	1	1	1	P46940	0	1176.57	10552779		High	2	0.0001773	0.0001491	2.85	26.03
	FALSE	High	ALQSPALGLR		0.00120694	0.00012551	1	1	1	P46940	0	1025.61	39612684		High	2	0.0001773	0.001114	2.85	40.73
	FALSE	High	TLQALQIPAAK		0.000767176	0.00012551	1	1	1	P46940	0	1153.69	53347336		High	2	0.0001773	0.0007068	2.3	44.9
	FALSE	High	RLIVDVIR		0.000865723	0.00012551	1	1	1	P46940	1	983.636	11077887		High	2	0.0001773	0.000801	2.37	41.1
	FALSE	High	RIPADTFAALK		0.00140364	0.00012551	1	1	2	P46940	1	1202.69	16433718		High	2	0.0001773	0.001299	3.37	40.28
	FALSE	High	LTELGTVDPK		0.000321922	0.00012551	1	1	1	P46940	0	1072.59	20830406		High	2	0.0001773	0.0002935	2.19	33.28
	FALSE	High	LTAEEMDER		0.000452168	0.00012551	1	1	1	P46940	0	1093.48	12474420		High	2	0.0001773	0.0004126	2.9	24.15
	FALSE	High	LTAEEMDER	1xOxidation [M6]	0.000796703	0.00012551	1	1	1	P46940	0	1109.48	7.33979e+06		High	2	0.0001773	0.0007325	2.1	15.14
	FALSE	High	IIGNLLYYR		0.000260596	0.00012551	1	1	1	P46940	0	1124.65	40882024		High	2	0.0001773	0.0002355	3.1	51.38
	FALSE	High	LIFQMPQNK		0.0002078	0.00012551	2	3	1	Q13576; P46940	0	1118.6	37247292	Shared	High	2	0.0001773	0.0001882	2.26	47.21
	FALSE	High	EEVITLIR		0.00219012	0.000300375	1	1	1	P46940	0	972.572	5529984		High	2	0.0003431	0.002041	2.3	47.56
	FALSE	High	LGNFFSPK		0.00559938	0.000439547	1	1	1	P46940	0	909.483	50288068		High	2	0.0004723	0.005277	2.54	43.27
	FALSE	High	TDPVDIYK		0.00612506	0.000513766	1	1	1	P46940	0	950.483	34464892		High	2	0.000543	0.005767	2.1	33.46
	FALSE	High	TALQEEIK		0.00743684	0.000742809	1	2	1	P46940	0	931.509	41278504		High	2	0.0006909	0.007018	2.55	27.84
	FALSE	High	SVKEDSNLTLQEK		0.00844033	0.000810404	1	1	1	P46940	1	1490.77	4425231		High	3	0.0008259	0.007985	3.48	24.4
	FALSE	High	MREEVITLIR	1xOxidation [M1]	0.010468	0.000877241	1	1	1	P46940	1	1275.71	4624055		High	3	0.0008894	0.009926	3.17	40.21
	FALSE	High	YLDELMK	1xOxidation [M6]	0.0139637	0.00108504	1	1	1	P46940	0	927.449	3.75464e+06		High	2	0.001088	0.01335	1.57	31.55
	FALSE	High	YLDELMK		0.014381	0.00115632	1	1	1	P46940	0	911.454	30855024		High	2	0.001155	0.01371	1.82	41.43
	FALSE	High	DHINDIIK		0.0152523	0.00122322	1	1	1	P46940	0	967.521	28944570		High	2	0.001218	0.01451	2.8	29.9
	FALSE	High	ATGLHFR		0.0293711	0.00287998	1	1	1	P46940	0	801.437	14132983		High	2	0.002802	0.0283	2.16	23.74
	FALSE	High	MVVSFNR		0.036198	0.00349272	2	2	1	Q13576; P46940	0	852.44	21586292	Shared	High	2	0.003401	0.03494	2.07	35.65
	FALSE	High	LIVDVIR		0.0372538	0.00349272	1	1	1	P46940	0	827.535	64404068		High	2	0.003401	0.03593	2.01	47.43
	FALSE	High	NGVYLAK		0.0506705	0.0037861	2	2	1	Q13576; P46940	0	764.43	4865088	Shared	High	2	0.003669	0.04899	1.28	24.08
	FALSE	High	EIMDDK		0.0827429	0.00632862	1	1	1	P46940	0	750.334	6223632		High	2	0.006156	0.08016	1.25	16.7
	FALSE	High	IQAFIR		0.135686	0.00990725	1	1	1	P46940	0	747.451	190669984		High	2	0.009691	0.1318	1.48	34.31
FALSE	High	Master Protein	P08238	Heat shock protein HSP 90-beta OS=Homo sapiens OX=9606 GN=HSP90AB1 PE=1 SV=4	0	293.793	57	44	75	22	724	83.2	5.03	244.08	44	24	6.71902e+09	1
	Checked	Confidence	Sequence	Modifications	Qvality PEP	Qvality q-value	# Protein Groups	# Proteins	# PSMs	Master Protein Accessions	# Missed Cleavages	Theo. MH+ [Da]	Abundances (Normalized): F2: Sample	Quan Info	Confidence (by Search Engine): Sequest HT	Charge (by Search Engine): Sequest HT	Percolator q-Value (by Search Engine): Sequest HT	Percolator PEP (by Search Engine): Sequest HT	XCorr (by Search Engine): Sequest HT	Top Apex RT [min]
	FALSE	High	IPYLPITNFNQNWQDGK		1.66516e-11	4.59175e-05	1	1	1	O75369	0	2048.02	9309820		High	2	0.0001233	1.206e-11	4.63	54.3
	FALSE	High	LPNNHIGISFIPR		1.33619e-09	4.59175e-05	1	1	1	O75369	0	1477.83	9814213		High	3	0.0001233	1.032e-09	4.6	48.67
	FALSE	High	IPEINSSDMSAHVTSPSGR		7.78377e-15	4.59175e-05	1	1	1	O75369	0	1984.94	7.83695e+06		High	3	0.0001233	5.103e-15	7.25	37.56
	FALSE	High	LVSPGSANETSSILVESVTR		5.92098e-12	4.59175e-05	1	1	1	O75369	0	2046.07	10099071		High	3	0.0001233	4.252e-12	6.34	51.61
	FALSE	High	MDGTYACSYTPVK	1xCarbamidomethyl [C7]	3.53543e-08	4.59175e-05	1	1	1	O75369	0	1492.64	4.69029e+06		High	2	0.0001233	2.851e-08	3.32	34.2
	FALSE	High	MDCQETPEGYK	1xCarbamidomethyl [C3]	1.51633e-06	4.59175e-05	1	1	1	O75369	0	1357.54	2.41171e+06		High	2	0.0001233	1.279e-06	3.11	22.29
	FALSE	High	KGEITGEVHMPSGK		8.89469e-11	4.59175e-05	1	1	1	O75369	1	1469.74	6.47847e+06		High	3	0.0001233	6.583e-11	4.29	25.66
	FALSE	High	HVGNQQYNVTYVVK		1.19171e-07	4.59175e-05	1	1	1	O75369	0	1648.84		No Quan Values	High	3	0.0001233	9.755e-08	3.65
	FALSE	High	HTIAVVWGGVNIPHSPYR		5.87646e-12	4.59175e-05	1	1	1	O75369	0	2003.06	8.16085e+06		High	3	0.0001233	4.219e-12	6.05	48.78
	FALSE	High	LKPGAPLKPK		5.98408e-05	4.59175e-05	1	1	1	O75369	0	1048.69	26546060		High	3	0.0001233	5.316e-05	2.11	16.84
	FALSE	High	LIALLEVLSQK		1.13825e-06	4.59175e-05	2	3	1	P21333; O75369	0	1226.77	53134168	Shared	High	2	0.0001233	9.626e-07	3.45	56.56
	FALSE	High	VKVDPSHDASK		2.06879e-08	4.59175e-05	1	1	1	O75369	1	1182.61	5441426		High	3	0.0001233	1.646e-08	3.72	11.93
	FALSE	High	VLQSFTVDSSK		2.00347e-05	4.59175e-05	1	1	1	O75369	0	1210.63	12939229		High	2	0.0001233	1.761e-05	2.83	35.8
	FALSE	High	YGGELVPHFPAR		7.23263e-06	4.59175e-05	1	1	1	O75369	0	1342.69	5.37861e+06		High	2	0.0001233	6.235e-06	3.61	42.71
	FALSE	High	YGGPNHIVGSPFK		1.14688e-06	4.59175e-05	1	1	1	O75369	0	1372.7	11651581		High	3	0.0001233	9.638e-07	3.79	34.99
	FALSE	High	YAPTEVGLHEMHIK		2.38323e-05	4.59175e-05	1	1	1	O75369	0	1624.82	10187641		High	4	0.0001233	2.09e-05	5.04	36.29
	FALSE	High	VSYFPTVPGVYIVSTK		3.98921e-08	4.59175e-05	1	1	1	O75369	0	1756.95	18388082		High	2	0.0001233	3.224e-08	3.57	54.29
	FALSE	High	VVASGPGLEHGK		1.19098e-06	4.59175e-05	1	1	1	O75369	0	1150.62	17478158		High	3	0.0001233	1.002e-06	4.15	18.2
	FALSE	High	VVPCLVTPVTGR	1xCarbamidomethyl [C4]	3.47567e-05	4.59175e-05	1	1	1	O75369	0	1297.73	8.04713e+06		High	2	0.0001233	3.069e-05	2.17	46.46
	FALSE	High	SADFVVESIGSEVGSLGFAIEGPSQAK		5.12372e-10	4.59175e-05	1	1	1	O75369	0	2681.33	3867510		High	3	0.0001233	3.897e-10	5.31	56.67
	FALSE	High	TGEEVGFVVDAK		2.02e-06	4.59175e-05	1	1	1	O75369	0	1250.63	16508576		High	2	0.0001233	1.721e-06	3.89	41.49
	FALSE	High	SPFVVQVGEACNPNACR	2xCarbamidomethyl [C11; C16]	7.09678e-12	4.59175e-05	1	1	1	O75369	0	1904.87	4.61211e+06		High	2	0.0001233	5.109e-12	5.46	44.3
	FALSE	High	SSTETCYSAIPK	1xCarbamidomethyl [C6]	4.4619e-06	4.59175e-05	1	1	1	O75369	0	1343.61	6.21826e+06		High	2	0.0001233	3.841e-06	3.42	29.9
	FALSE	High	DAGEGLLAVQITDQEGKPK		7.30984e-11	4.59175e-05	1	1	1	O75369	0	1969.02	8920164		High	3	0.0001233	5.423e-11	4.22	47.31
	FALSE	High	DLDIIDNYDYSHTVK		5.81806e-08	4.59175e-05	1	1	1	O75369	0	1810.85	9454243		High	3	0.0001233	4.719e-08	4.02	48.9
	FALSE	High	DGTYAVTYVPLTAGMYTLTMK		3.20306e-07	4.59175e-05	1	1	1	O75369	0	2296.12		No Quan Values	High	3	0.0001233	2.655e-07	5.27
	FALSE	High	GAGIGGLGITVEGPSESK		2.59607e-09	4.59175e-05	1	1	1	O75369	0	1628.85	12764753		High	2	0.0001233	2.014e-09	5.08	49.25
	FALSE	High	GEAGVPAEFSIWTR		4.70977e-08	4.59175e-05	1	1	1	O75369	0	1519.75	13119077		High	2	0.0001233	3.791e-08	3.73	53.18
	FALSE	High	EATTDFTVDSRPLTQVGGDHIK		2.51579e-07	4.59175e-05	1	1	1	O75369	0	2387.18	24776172		High	3	0.0001233	2.073e-07	3.46	40.96
	FALSE	High	EAFTNKPNVFTVVTR		7.23263e-06	4.59175e-05	1	1	1	O75369	0	1722.92	8786224		High	3	0.0001233	6.265e-06	2.98	45.67
	FALSE	High	AHGPGLEGGLVGKPAEFTIDTK		3.20306e-07	4.59175e-05	1	1	1	O75369	0	2194.15	13288286		High	4	0.0001233	2.661e-07	4.62	44.26
	FALSE	High	AGPGTLSVTIEGPSK		3.33031e-09	4.59175e-05	1	1	1	O75369	0	1413.76	14423033		High	2	0.0001233	2.605e-09	4.14	41.96
	FALSE	High	AGSNMLLIGVHGPTTPCEEVSMK	1xCarbamidomethyl [C17]	1.69358e-14	4.59175e-05	1	1	1	O75369	0	2428.17		No Quan Values	High	3	0.0001233	1.122e-14	6.82
	FALSE	High	ADIEMPFDPSK		7.4543e-06	4.59175e-05	1	1	1	O75369	0	1249.58	7.4268e+06		High	2	0.0001233	6.424e-06	3.21	49.95
	FALSE	High	GQHVTGSPFQFTVGPLGEGGAHK		7.02625e-08	4.59175e-05	1	1	1	O75369	0	2308.15	17009720		High	4	0.0001233	5.684e-08	6.68	48.26
	FALSE	High	APLNVQFNSPLPGDAVK		7.59559e-12	4.59175e-05	1	1	1	O75369	0	1766.94	9539267		High	2	0.0001233	5.448e-12	5.42	51.58
	FALSE	High	AAGSGELGVTMK		4.4619e-06	4.59175e-05	1	1	1	O75369	0	1120.57	9559823		High	2	0.0001233	3.821e-06	3.46	31.59
	FALSE	High	WGEEHIPGSPFHVTVP		0.00163228	0.00012551	1	1	1	O75369	0	1788.87	6623023		High	3	0.0001773	0.001515	3.6	51.86
	FALSE	High	AEISCIDNK	1xCarbamidomethyl [C5]	0.000462528	0.00012551	1	1	1	O75369	0	1049.49	4806003		High	2	0.0001773	0.0004235	2.65	23.37
	FALSE	High	YADEEIPR		0.00189799	0.00012551	1	1	1	O75369	0	992.468	11053228		High	2	0.0001773	0.001772	2.53	27.03
	FALSE	High	AEVSIQNNK		0.00142498	0.00012551	1	1	1	O75369	0	1002.52		No Quan Values	High	2	0.0001773	0.001327	2.38
	FALSE	High	AEITFDDHK		0.000597928	0.00012551	1	1	1	O75369	0	1075.51	4.26544e+06		High	2	0.0001773	0.0005484	2.6	25.83
	FALSE	High	YHQRPTFR		0.000912725	0.00012551	1	1	1	O75369	0	1104.57	13003402		High	3	0.0001773	0.0008427	1.79	13.78
	FALSE	High	NTVELLVEDK		8.59577e-05	0.00012551	1	1	1	O75369	0	1159.62	27072746		High	2	0.0001773	7.68e-05	3.39	43.99
	FALSE	High	VNQPASFAIR		0.000247186	0.00012551	1	1	1	O75369	0	1102.6	15268278		High	2	0.0001773	0.0002247	2.93	36.86
	FALSE	High	TYSVEYLPK		0.000394707	0.00012551	1	1	1	O75369	0	1099.57	18336956		High	2	0.0001773	0.0003601	2.29	40.06
	FALSE	High	VPVKDVVDPSK		9.26937e-05	0.00012551	1	1	1	O75369	1	1182.67	4.02618e+06		High	3	0.0001773	8.276e-05	2.83	25.68
	FALSE	High	SPFEVSVDK		0.000283154	0.00012551	1	1	1	O75369	0	1007.5	18517312		High	2	0.0001773	0.0002567	2.75	36.83
	FALSE	High	VQAQGPGLK		0.00168228	0.00012551	1	1	1	O75369	0	897.515	15347791		High	2	0.0001773	0.001559	2.47	19.29
	FALSE	High	IAGPGLGSGVR		0.00044204	0.00012551	1	1	1	O75369	0	983.563	20481232		High	2	0.0001773	0.0004029	2.9	30.67
	FALSE	High	IFAQDGEGQR		0.000222403	0.00012551	1	1	1	O75369	0	1120.54	10990058		High	2	0.0001773	0.0002019	2.44	22.17
	FALSE	High	IGNLQTDLSDGLR		0.000303058	0.00012551	1	1	1	O75369	0	1401.73	35612208		High	2	0.0001773	0.0002756	2.27	46.81
	FALSE	High	LDVTILSPSR		0.00057577	0.00012551	1	1	1	O75369	0	1100.63	17222628		High	2	0.0001773	0.0005265	3.09	48.74
	FALSE	High	GLHVVEVTYDDVPIPNSPFK		0.000593429	0.00012551	1	1	1	O75369	0	2226.14		No Quan Values	High	3	0.0001773	0.0005424	3.56
	FALSE	High	VLPTYDASK		0.00262381	0.000300375	1	1	1	O75369	0	993.525	9239111		High	2	0.0003431	0.002454	1.91	28.07
	FALSE	High	VNIGQGSHPQK		0.00203119	0.000300375	1	1	1	O75369	0	1164.61	17434134		High	3	0.0003431	0.001888	2.54	13.9
	FALSE	High	VKAEGPGLSK		0.00311923	0.000363586	1	1	1	O75369	1	985.568	5.84226e+06		High	2	0.0004	0.002916	2.79	15.42
	FALSE	High	EVGEHLVSIK		0.00307269	0.000363586	1	1	1	O75369	0	1110.62	9714771		High	3	0.0004	0.002879	1.61	31.51
	FALSE	High	AGGPGLER		0.00576945	0.000439547	2	2	1	P21333; O75369	0	756.4	31726226	Shared	High	2	0.0004723	0.005448	2.31	16.83
	FALSE	High	IQQNTFTR		0.00504224	0.000439547	2	3	1	P21333; O75369	0	1007.53	23462336	Shared	High	2	0.0004723	0.004748	2.42	21.91
	FALSE	High	VTEAEIVPMGK	1xOxidation [M9]	0.00690242	0.000591211	1	1	1	O75369	0	1189.61	3.48746e+06		High	2	0.0006169	0.006513	1.69	31.46
	FALSE	High	GIEPTGNMVK	1xOxidation [M8]	0.00766183	0.000742809	1	1	1	O75369	0	1061.53	3.64107e+06		High	2	0.0007617	0.007235	1.63	21.16
	FALSE	High	AIVDGNLK		0.00760496	0.000742809	2	3	1	P21333; O75369	0	829.478	7365153	Shared	High	2	0.0007617	0.007188	2.08	27.69
	FALSE	High	VFGPGVER		0.00936578	0.000810404	1	1	1	O75369	0	860.462	16713231		High	2	0.0008259	0.008886	1.7	28.44
	FALSE	High	VKVEPAVDTSR		0.0131643	0.000939807	1	1	1	O75369	1	1200.66	7939547		High	3	0.0009485	0.01256	1.78	21.53
	FALSE	High	DLAEDAPWKK		0.0176611	0.00172994	2	3	1	P21333; O75369	1	1172.59	7146529	Shared	High	2	0.001705	0.0169	2.15	35.55
	FALSE	High	LVSIDSK		0.0308935	0.00306434	2	3	1	P21333; O75369	0	761.44	15777822	Shared	High	2	0.002977	0.0298	1.86	25.11
	FALSE	High	ERGDYVLAVK		0.0559626	0.00434659	1	1	1	O75369	1	1149.63	5238638		High	3	0.004266	0.05398	2.45	30.83
	FALSE	High	DGTVTVR		0.0735719	0.0056885	2	2	1	P21333; O75369	0	747.4	12125069	Shared	High	2	0.005545	0.07155	1.68	16.89
	FALSE	High	IDIQMK		0.1137	0.00810995	1	1	1	O75369	0	747.407	23266594		High	2	0.00809	0.1108	1.2	31.83
FALSE	High	Master Protein	P12814	Alpha-actinin-1 OS=Homo sapiens OX=9606 GN=ACTN1 PE=1 SV=2	0	293.191	53	42	52	24	892	103	5.41	182.22	42	0	3.30014e+08	1
	Checked	Confidence	Sequence	Modifications	Qvality PEP	Qvality q-value	# Protein Groups	# Proteins	# PSMs	Master Protein Accessions	# Missed Cleavages	Theo. MH+ [Da]	Abundances (Normalized): F2: Sample	Quan Info	Confidence (by Search Engine): Sequest HT	Charge (by Search Engine): Sequest HT	Percolator q-Value (by Search Engine): Sequest HT	Percolator PEP (by Search Engine): Sequest HT	XCorr (by Search Engine): Sequest HT	Top Apex RT [min]
	FALSE	High	LQLETEIEALKEELLFMK		2.68218e-13	4.59175e-05	1	1	1	P05783	1	2177.18	380275296		High	3	0.0001233	1.835e-13	5.87	57.21
	FALSE	High	LQLETEIEALKEELLFMK	1xOxidation [M17]	2.23916e-14	4.59175e-05	1	1	1	P05783	1	2193.17	13457509		High	2	0.0001233	1.491e-14	5.59	56.21
	FALSE	High	LQLETEIEALKEELLFMKK	1xOxidation [M17]	1.8219e-10	4.59175e-05	1	1	1	P05783	2	2321.27	14244420		High	4	0.0001233	1.363e-10	6.63	54.67
	FALSE	High	NHEEEVKGLQAQIASSGLTVEVDAPK		2.08115e-15	4.59175e-05	1	1	1	P05783	1	2749.4	9734120		High	4	0.0001233	1.518e-15	6.68	48.1
	FALSE	High	KNHEEEVKGLQAQIASSGLTVEVDAPK		6.87314e-09	4.59175e-05	1	1	1	P05783	2	2877.5	3071094		High	4	0.0001233	5.412e-09	6.23	44.84
	FALSE	High	LAADDFRVKYETELAMR		3.95922e-08	4.59175e-05	1	1	1	P05783	2	2028.02	8309309		High	4	0.0001233	3.2e-08	4.6	46.19
	FALSE	High	LLEDGEDFNLGDALDSSNSMQTIQK		7.20911e-13	4.59175e-05	1	1	1	P05783	0	2740.26	62978756		High	3	0.0001233	5.001e-13	8.2	53.21
	FALSE	High	LLEDGEDFNLGDALDSSNSMQTIQK	1xOxidation [M20]	2.88892e-11	4.59175e-05	1	1	1	P05783	0	2756.26	13279470		High	3	0.0001233	2.116e-11	8.16	52.4
	FALSE	High	VKLEAEIATYR		9.35438e-07	4.59175e-05	1	1	2	P05783	1	1292.72	326105240		High	2	0.0001233	7.842e-07	3.18	37.2
	FALSE	High	VKYETELAMR	1xOxidation [M9]	7.4543e-06	4.59175e-05	1	1	2	P05783	1	1255.64	43841288		High	2	0.0001233	6.453e-06	2.59	24.97
	FALSE	High	TVQSLEIDLDSMR		1.80489e-07	4.59175e-05	1	1	1	P05783	0	1506.75	412236448		High	2	0.0001233	1.483e-07	3.73	52.09
	FALSE	High	TVQSLEIDLDSMR	1xOxidation [M12]	6.96916e-07	4.59175e-05	1	1	3	P05783	0	1522.74	49410504		High	2	0.0001233	5.814e-07	3.91	46.89
	FALSE	High	YALQMEQLNGILLHLESELAQTR		6.30512e-16	4.59175e-05	1	1	1	P05783	0	2670.39	99786752		High	3	0.0001233	6.305e-16	7.38	58.39
	FALSE	High	YALQMEQLNGILLHLESELAQTR	1xOxidation [M5]	6.30512e-16	4.59175e-05	1	1	1	P05783	0	2686.39	36148460		High	3	0.0001233	6.305e-16	7.57	56.83
	FALSE	High	YWSQQIEESTTVVTTQSAEVGAAETTLTELR		6.30512e-16	4.59175e-05	1	1	1	P05783	0	3428.67	20103896		High	3	0.0001233	6.305e-16	8.08	54.49
	FALSE	High	YWSQQIEESTTVVTTQSAEVGAAETTLTELRR		6.89413e-14	4.59175e-05	1	1	1	P05783	1	3584.77	38657564		High	4	0.0001233	4.633e-14	6.32	53.5
	FALSE	High	RLLEDGEDFNLGDALDSSNSMQTIQK		6.30512e-16	4.59175e-05	1	1	1	P05783	1	2896.36		No Quan Values	High	3	0.0001233	6.305e-16	9.7
	FALSE	High	QAQEYEALLNIK		7.58171e-09	4.59175e-05	1	1	1	P05783	0	1419.75	499134880		High	2	0.0001233	5.986e-09	4.34	51.07
	FALSE	High	NREELDKYWSQQIEESTTVVTTQSAEVGAAETTLTELR		6.30512e-16	4.59175e-05	1	1	1	P05783	2	4313.11	21675348		High	4	0.0001233	6.305e-16	10.29	54.26
	FALSE	High	QSVENDIHGLR		1.28435e-06	4.59175e-05	1	1	1	P05783	0	1267.64	225307872		High	3	0.0001233	1.088e-06	3.32	28.2
	FALSE	High	EELDKYWSQQIEESTTVVTTQSAEVGAAETTLTELRR		7.16364e-15	4.59175e-05	1	1	1	P05783	2	4199.06	15351256		High	4	0.0001233	4.681e-15	8.17	54.54
	FALSE	High	EELDKYWSQQIEESTTVVTTQSAEVGAAETTLTELR		6.30512e-16	4.59175e-05	1	1	1	P05783	1	4042.96		No Quan Values	High	4	0.0001233	6.305e-16	8.22
	FALSE	High	GLQAQIASSGLTVEVDAPK		2.25337e-12	4.59175e-05	1	1	1	P05783	0	1884.01	160709856		High	2	0.0001233	1.595e-12	6.32	50.88
	FALSE	High	GGMGSGGLATGIAGGLAGMGGIQNEKETMQSLNDR		6.30512e-16	4.59175e-05	1	1	1	P05783	1	3335.58		No Quan Values	High	3	0.0001233	6.305e-16	10.61
	FALSE	High	GGMGSGGLATGIAGGLAGMGGIQNEK		4.90584e-13	4.59175e-05	1	1	1	P05783	0	2261.1	173723728		High	3	0.0001233	3.39e-13	6.75	52.48
	FALSE	High	AQIFANTVDNAR		7.91824e-06	4.59175e-05	1	1	2	P05783	0	1319.67	15965004		High	2	0.0001233	6.849e-06	3.32	35.58
	FALSE	High	GGMGSGGLATGIAGGLAGMGGIQNEK	1xOxidation [M]	6.69319e-15	4.59175e-05	1	1	2	P05783	0	2277.1	80714110		High	3	0.0001233	4.363e-15	6.62	49.8
	FALSE	High	GGMGSGGLATGIAGGLAGMGGIQNEK	2xOxidation [M3; M19]	6.30512e-16	4.59175e-05	1	1	1	P05783	0	2293.09	10753431		High	3	0.0001233	6.305e-16	7.78	46.25
	FALSE	High	VKYETELAMR		0.000181409	0.00012551	1	1	1	P05783	1	1239.64	284558496		High	3	0.0001773	0.0001637	3.67	31.02
	FALSE	High	VVSETNDTK		0.00168228	0.00012551	1	1	1	P05783	0	992.489	112838344		High	2	0.0001773	0.001565	2.51	11.74
	FALSE	High	KVIDDTNITR		0.000252846	0.00012551	1	1	2	P05783	1	1174.64	172312704		High	2	0.0001773	0.0002285	2.78	22.94
	FALSE	High	ETMQSLNDR	1xOxidation [M3]	0.000521928	0.00012551	1	2	2	P05783	0	1109.49	92461296		High	2	0.0001773	0.0004776	2.67	13.95
	FALSE	High	ETMQSLNDR		0.00108587	0.00012551	1	2	1	P05783	0	1093.49	248292640		High	2	0.0001773	0.001007	2.63	21.88
	FALSE	High	LEAEIATYR		0.000448766	0.00012551	1	1	2	P05783	0	1065.56	225985152		High	2	0.0001773	0.0004108	2.79	34.88
	FALSE	High	IVLQIDNAR		0.000366004	0.00012551	2	2	3	P08727; P05783	0	1041.61	877667042	Shared	High	2	0.0001773	0.0003327	2.5	39.76
	FALSE	High	KNHEEEVK		0.00082114	0.00012551	1	1	2	P05783	1	1012.51	2.92406e+06		High	2	0.0001773	0.0007577	2.74	6.24
	FALSE	High	YETELAMR	1xOxidation [M7]	0.00239724	0.000300375	1	1	1	P05783	0	1028.47	9664049		High	2	0.0003431	0.002231	1.78	24.11
	FALSE	High	YETELAMR		0.00370752	0.000363586	1	1	1	P05783	0	1012.48	128895064		High	2	0.0004	0.003473	2.34	32.44
	FALSE	High	AQYDELAR		0.00478463	0.000363586	1	1	2	P05783	0	965.469	460030496		High	2	0.0004	0.004517	2.07	26.24
	FALSE	High	STFSTNYR		0.00539374	0.000439547	1	1	1	P05783	0	975.453	409136768		High	2	0.0004723	0.005075	2.42	24.9
	FALSE	High	DWSHYFK		0.00674961	0.000591211	1	1	2	P05783	0	982.442	570748544		High	2	0.0006169	0.006384	2.24	41.94
	FALSE	High	ASLENSLR		0.00909164	0.000810404	1	1	1	P05783	0	889.474	602880832		High	2	0.0008259	0.008651	2.49	27.09
	FALSE	High	IREHLEK		0.0113563	0.000939807	1	1	1	P05783	1	924.526	197477440		High	2	0.0009485	0.0108	2.22	11.78
	FALSE	High	LASYLDR		0.0125016	0.000939807	1	1	2	P05783	0	837.446		No Quan Values	High	2	0.0009485	0.01188	1.87
	FALSE	High	NHEEEVK		0.014381	0.00115632	1	1	1	P05783	0	884.411	23906694		High	2	0.001155	0.01374	2.98	10.95
	FALSE	High	LAADDFR		0.024333	0.0026367	6	17	3	P02533; P08727; P13645; P05783; P19012; P13646	0	807.4	807431875	Shared	High	2	0.00257	0.02339	2.22	29.19
	FALSE	High	IIEDLR		0.111456	0.0078758	1	2	3	P05783	0	758.441	622497408		High	2	0.007812	0.1082	1.61	29.51
	FALSE	High	VIDDTNITR		0.1137	0.00810995	1	1	1	P05783	0	1046.55	437516448		High	2	0.00809	0.1106	1.4	26.28
	FALSE	High	IMADIR	1xOxidation [M2]	0.115217	0.00822619	1	1	1	P05783	0	734.387	3912817		High	2	0.008203	0.1121	1.41	23.47
FALSE	High	Master Protein	P14618	Pyruvate kinase PKM OS=Homo sapiens OX=9606 GN=PKM PE=1 SV=4	0	285.212	73	36	54	36	531	57.9	7.84	217.14	36	0	6.38211e+09	1
	Checked	Confidence	Sequence	Modifications	Qvality PEP	Qvality q-value	# Protein Groups	# Proteins	# PSMs	Master Protein Accessions	# Missed Cleavages	Theo. MH+ [Da]	Abundances (Normalized): F2: Sample	Quan Info	Confidence (by Search Engine): Sequest HT	Charge (by Search Engine): Sequest HT	Percolator q-Value (by Search Engine): Sequest HT	Percolator PEP (by Search Engine): Sequest HT	XCorr (by Search Engine): Sequest HT	Top Apex RT [min]
	FALSE	High	NPDDITNEEYGEFYK		2.86545e-10	4.59175e-05	1	1	2	P07900	0	1833.78	40337612		High	2	0.0001233	2.163e-10	5.21	44.03
	FALSE	High	LVTSPCCIVTSTYGWTANMER	2xCarbamidomethyl [C6; C7]	1.45541e-13	4.59175e-05	1	1	1	P07900	0	2446.12	16231461		High	3	0.0001233	9.883e-14	5.8	53.31
	FALSE	High	KHGLEVIYMIEPIDEYCVQQLK	1xCarbamidomethyl [C17]	4.95916e-06	4.59175e-05	1	1	1	P07900	1	2705.37	9075895		High	4	0.0001233	4.258e-06	2.75	52.84
	FALSE	High	KHLEINPDHSIIETLR		2.08319e-07	4.59175e-05	1	1	1	P07900	1	1915.04	44401316		High	4	0.0001233	1.718e-07	5.14	39.53
	FALSE	High	HGLEVIYMIEPIDEYCVQQLK	1xCarbamidomethyl [C16]	1.40151e-13	4.59175e-05	1	1	1	P07900	0	2577.27	23887984		High	3	0.0001233	9.53e-14	6.14	54.43
	FALSE	High	HLEINPDHSIIETLR		9.09839e-11	4.59175e-05	1	1	1	P07900	0	1786.94	122579304		High	3	0.0001233	6.771e-11	5.83	45.52
	FALSE	High	HIYYITGETK		6.70118e-05	4.59175e-05	1	2	2	P07900	0	1224.63	80577584		High	2	0.0001233	5.955e-05	3	29.08
	FALSE	High	HNDDEQYAWESSAGGSFTVR		2.27321e-14	4.59175e-05	2	3	2	P07900; P08238	0	2255.96	72687440	Shared	High	3	0.0001233	1.509e-14	6.61	43.78
	FALSE	High	HFSVEGQLEFR		1.55201e-07	4.59175e-05	2	5	2	P07900; P08238	0	1348.66	227063352	Shared	High	2	0.0001233	1.275e-07	3.62	42.71
	FALSE	High	HSQFIGYPITLFVEK		2.35058e-07	4.59175e-05	1	2	1	P07900	0	1778.95	67727296		High	3	0.0001233	1.938e-07	4.44	53.99
	FALSE	High	LGIHEDSQNRK		1.83e-05	4.59175e-05	1	1	1	P07900	1	1296.67	6883786		High	3	0.0001233	1.602e-05	3.99	12.78
	FALSE	High	VFIMDNCEELIPEYLNFIR	1xCarbamidomethyl [C7]; 1xOxidation [M4]	3.157e-08	4.59175e-05	1	1	2	P07900	0	2431.17	2.00296e+07		High	3	0.0001233	2.542e-08	4.47	55.02
	FALSE	High	VILHLKEDQTEYLEER		2.41175e-12	4.59175e-05	2	4	1	P07900; P08238	1	2015.04	33654272	Shared	High	3	0.0001233	1.701e-12	6.12	39.09
	FALSE	High	YESLTDPSKLDSGK		1.54034e-07	4.59175e-05	3	4	1	P07900; P08238; Q58FF8	1	1539.75	27733204	Shared	High	3	0.0001233	1.266e-07	3.34	31.71
	FALSE	High	YYTSASGDEMVSLK		9.43102e-08	4.59175e-05	1	1	1	P07900	0	1550.7	50755556		High	2	0.0001233	7.661e-08	3.6	39.79
	FALSE	High	RAPFDLFENR		5.39181e-07	4.59175e-05	1	1	2	P07900	1	1264.64	64888960		High	2	0.0001233	4.497e-07	3.89	49.11
	FALSE	High	TLTLVDTGIGMTK		7.23718e-07	4.59175e-05	2	3	2	P07900; P08238	0	1349.73	410548256	Shared	High	2	0.0001233	6.075e-07	3.46	51.09
	FALSE	High	TLTIVDTGIGMTK	1xOxidation [M11]	2.51425e-06	4.59175e-05	2	3	2	P07900; P08238	0	1365.73	101563776	Shared	High	2	0.0001233	2.147e-06	3.34	46.5
	FALSE	High	SLTNDWEDHLAVK		6.13371e-08	4.59175e-05	2	2	2	P07900; P08238	0	1527.74	4.69703e+08	Shared	High	3	0.0001233	4.956e-08	4.09	44.24
	FALSE	High	EDQTEYLEER		1.38414e-05	4.59175e-05	2	4	4	P07900; P08238	0	1311.57	109083696	Shared	High	2	0.0001233	1.207e-05	3.19	29.44
	FALSE	High	EDQTEYLEERR		4.32594e-05	4.59175e-05	2	3	1	P07900; P08238	1	1467.67	1.55705e+06	Shared	High	3	0.0001233	3.832e-05	2.33	25.11
	FALSE	High	EGLELPEDEEEKKK		4.59865e-06	4.59175e-05	2	4	4	P07900; P08238	2	1672.83	2.29739e+07	Shared	High	3	0.0001233	3.955e-06	2.83	29.32
	FALSE	High	DQVANSAFVER		4.56059e-05	4.59175e-05	1	1	1	P07900	0	1235.6	111143456		High	2	0.0001233	4.039e-05	3.19	31.8
	FALSE	High	CLELFTELAEDKENYKK	1xCarbamidomethyl [C1]	8.36332e-09	4.59175e-05	1	1	1	P07900	2	2130.04	10112882		High	4	0.0001233	6.613e-09	5.42	50.52
	FALSE	High	ADLINNLGTIAK		7.17825e-06	4.59175e-05	3	4	1	P07900; P08238; Q58FF8	0	1242.71	603833408	Shared	High	2	0.0001233	6.206e-06	3.24	50.16
	FALSE	High	GVVDSEDLPLNISR		5.59917e-07	4.59175e-05	2	2	1	P07900; P08238	0	1513.79	8533532	Shared	High	3	0.0001233	4.689e-07	4.38	50.72
	FALSE	High	ELISNSSDALDK		0.000602461	0.00012551	1	2	1	P07900	0	1291.64	93498664		High	2	0.0001773	0.0005506	2.61	32.9
	FALSE	High	ELHINLIPNKQDR		0.00117991	0.00012551	1	1	1	P07900	1	1589.88	23497558		High	4	0.0001773	0.001089	2.86	39.04
	FALSE	High	YESLTDPSK		0.000191249	0.00012551	3	5	1	P07900; P08238; Q58FF8	0	1039.49	232192368	Shared	High	2	0.0001773	0.0001732	2.28	24.52
	FALSE	High	YIDQEELNK		8.92622e-05	0.00012551	3	4	2	P07900; P08238; Q58FF8	0	1151.56	189336080	Shared	High	2	0.0001773	8.011e-05	2.12	26.17
	FALSE	High	TKFENLCK	1xCarbamidomethyl [C7]	0.00164464	0.00012551	1	2	1	P07900	1	1039.52	21802568		High	2	0.0001773	0.001531	3.07	20.93
	FALSE	High	APFDLFENR		0.000412999	0.00012551	1	1	1	P07900	0	1108.54	36640140		High	2	0.0001773	0.0003771	2.93	52.18
	FALSE	High	DNSTMGYMAAK	2xOxidation [M5; M8]	0.000533888	0.00012551	1	1	1	P07900	0	1220.49	3804023		High	2	0.0001773	0.0004873	1.71	15.45
	FALSE	High	DNSTMGYMAAK	1xOxidation [M]	0.000111934	0.00012551	1	1	3	P07900	0	1204.5	6.77379e+06		High	2	0.0001773	0.0001006	2.33	22.58
	FALSE	High	DNSTMGYMAAK		0.000258636	0.00012551	1	1	1	P07900	0	1188.5	33787116		High	2	0.0001773	0.0002352	1.99	30.23
	FALSE	High	RAPFDLFENRK		0.000514105	0.00012551	1	1	1	P07900	2	1392.74	7835187		High	3	0.0001773	0.0004708	3.65	41.45
	FALSE	High	LGIHEDSQNR		0.000258636	0.00012551	1	1	1	P07900	0	1168.57	149632560		High	3	0.0001773	0.0002343	3.05	16.67
	FALSE	High	IRYESLTDPSK		0.00188374	0.00012551	3	5	1	P07900; P08238; Q58FF8	1	1308.68	24131346	Shared	High	3	0.0001773	0.001758	3	28.97
	FALSE	High	EKYIDQEELNK		0.00258462	0.000300375	3	4	1	P07900; P08238; Q58FF8	1	1408.7	6.69048e+06	Shared	High	3	0.0003431	0.00242	3.08	25.44
	FALSE	High	TDTGEPMGR		0.00766183	0.000742809	1	1	1	P07900	0	963.42	63404256		High	2	0.0007617	0.007252	2.52	15.87
	FALSE	High	FYEQFSK		0.00950588	0.000877241	1	1	2	P07900	0	948.446	113391200		High	2	0.0008259	0.009023	1.89	31.3
	FALSE	High	EMLQQSK	1xOxidation [M2]	0.0269304	0.00281977	2	3	1	P07900; P08238	0	879.424	9431259	Shared	High	2	0.002698	0.02585	1.75	11.78
	FALSE	High	TLVSVTK		0.0291597	0.00287998	1	2	1	P07900	0	747.461	122677288		High	2	0.002802	0.02807	1.89	25.6
	FALSE	High	ELHINLIPNK		0.0317979	0.00311492	1	2	1	P07900	0	1190.69	79426712		High	3	0.003026	0.03054	2.79	44.7
	FALSE	High	VILHLK		0.0344203	0.0033727	2	5	2	P07900; P08238	0	722.492	145615024	Shared	High	2	0.003272	0.03312	1.35	28.71
	FALSE	High	EMLQQSK		0.0380653	0.00349272	2	3	1	P07900; P08238	0	863.429	221644752	Shared	High	2	0.003401	0.03659	2.08	15.7
	FALSE	High	TDTGEPMGR	1xOxidation [M7]	0.0662651	0.00508068	1	1	1	P07900	0	979.415	5602699		High	2	0.004965	0.06441	0.99	15.87
FALSE	High	Master Protein	P68104	Elongation factor 1-alpha 1 OS=Homo sapiens OX=9606 GN=EEF1A1 PE=1 SV=1	0	274.677	67	23	48	11	462	50.1	9.01	217.95	23	14	1.11951e+10	1
	Checked	Confidence	Sequence	Modifications	Qvality PEP	Qvality q-value	# Protein Groups	# Proteins	# PSMs	Master Protein Accessions	# Missed Cleavages	Theo. MH+ [Da]	Abundances (Normalized): F2: Sample	Quan Info	Confidence (by Search Engine): Sequest HT	Charge (by Search Engine): Sequest HT	Percolator q-Value (by Search Engine): Sequest HT	Percolator PEP (by Search Engine): Sequest HT	XCorr (by Search Engine): Sequest HT	Top Apex RT [min]
	FALSE	High	ISNQFDWALMR		2.27927e-06	4.59175e-05	1	1	1	P42704	0	1380.67	13665415		High	2	0.0001233	1.935e-06	3.9	53.04
	FALSE	High	LLMSEDYFTQAMEVK		2.65876e-11	4.59175e-05	1	1	1	P42704	0	1804.85	12666352		High	2	0.0001233	1.935e-11	5.02	53.79
	FALSE	High	MVFINNIALAQIK		7.75533e-09	4.59175e-05	1	1	1	P42704	0	1474.85	19808710		High	2	0.0001233	6.099e-09	3.73	54.06
	FALSE	High	NLLESYHVPELIK		1.27625e-08	4.59175e-05	1	1	1	P42704	0	1554.85	36680844		High	3	0.0001233	1.01e-08	4.09	51.75
	FALSE	High	LVEKGETDLIQK		5.39181e-07	4.59175e-05	1	1	1	P42704	1	1372.77	2781430		High	2	0.0001233	4.494e-07	3.8	27.87
	FALSE	High	MEEANIQPNR		1.40519e-05	4.59175e-05	1	1	1	P42704	0	1201.56	16057843		High	2	0.0001233	1.222e-05	3.4	23.19
	FALSE	High	LANQFAIYKPVTDFFLQLVDAGK		6.30512e-16	4.59175e-05	1	1	1	P42704	0	2598.4	19598118		High	3	0.0001233	6.305e-16	7.48	58.77
	FALSE	High	LGAVYDVSHYNALLK		4.05731e-11	4.59175e-05	1	1	1	P42704	0	1662.88	42377060		High	3	0.0001233	2.974e-11	5.79	49.87
	FALSE	High	VIEEQLEPAVEK		1.50586e-07	4.59175e-05	1	1	1	P42704	0	1383.74	16632482		High	2	0.0001233	1.237e-07	3.52	36.74
	FALSE	High	VIEPQYFGLAYLFR		4.53534e-08	4.59175e-05	1	1	1	P42704	0	1715.92	29323504		High	2	0.0001233	3.665e-08	3.64	57.6
	FALSE	High	TVLDQQQTPSR		9.00795e-07	4.59175e-05	1	1	1	P42704	0	1272.65	27237604		High	2	0.0001233	7.545e-07	3.01	22.52
	FALSE	High	TVQLTSSELESTLETLK		9.51988e-11	4.59175e-05	1	1	1	P42704	0	1878.99		No Quan Values	High	2	0.0001233	7.081e-11	5.4
	FALSE	High	YIPDAMNLILLLVTEK		6.6186e-09	4.59175e-05	1	1	1	P42704	0	1846.04		No Quan Values	High	2	0.0001233	5.194e-09	3.98
	FALSE	High	SGGLGGSHALLLLR		8.17608e-09	4.59175e-05	1	1	1	P42704	0	1350.79	59632428		High	3	0.0001233	6.456e-09	5.35	47.83
	FALSE	High	SEAANGNLDFVLSFLK		8.76144e-11	4.59175e-05	1	1	1	P42704	0	1724.89	1.09219e+06		High	2	0.0001233	6.518e-11	5.15	57.93
	FALSE	High	NVQGIIEILK		6.90652e-05	4.59175e-05	1	1	1	P42704	0	1126.68	36899616		High	2	0.0001233	6.139e-05	3.03	53.17
	FALSE	High	SVLELIPELNEKEEAYNSLMK		2.3592e-13	4.59175e-05	1	1	1	P42704	1	2449.25	15411762		High	3	0.0001233	1.614e-13	6.2	53.99
	FALSE	High	SYVSEKDVTSAK		7.74586e-07	4.59175e-05	1	1	1	P42704	1	1313.66		No Quan Values	High	2	0.0001233	6.514e-07	2.92
	FALSE	High	DAGIEPGPDTYLALLNAYAEK		2.46548e-11	4.59175e-05	1	1	1	P42704	0	2221.1	10966534		High	2	0.0001233	1.794e-11	5.48	56.93
	FALSE	High	CVANNQVETLEK	1xCarbamidomethyl [C1]	4.53257e-07	4.59175e-05	1	1	1	P42704	0	1404.68	8824218		High	2	0.0001233	3.777e-07	3.21	28.26
	FALSE	High	DLPVTEAVFSALVTGHAR		1.98567e-15	4.59175e-05	1	1	1	P42704	0	1883	43074872		High	3	0.0001233	1.46e-15	5.42	56.14
	FALSE	High	DIQEESTFSSR		4.07251e-05	4.59175e-05	1	1	1	P42704	0	1298.59	4.28952e+06		High	2	0.0001233	3.606e-05	2.94	29.52
	FALSE	High	GDLSTALEVAIDCYEK	1xCarbamidomethyl [C13]	1.49362e-06	4.59175e-05	1	1	1	P42704	0	1783.84	2315350		High	2	0.0001233	1.259e-06	3.67	54.66
	FALSE	High	EKDIQEESTFSSR		4.63921e-08	4.59175e-05	1	1	1	P42704	1	1555.72	4919698		High	2	0.0001233	3.732e-08	3.78	23.52
	FALSE	High	EEGFPIRPHYFWPLLVGR		2.69262e-07	4.59175e-05	1	1	1	P42704	0	2213.17		No Quan Values	High	4	0.0001233	2.222e-07	4.21
	FALSE	High	EQNIVFNAETYSNLIK		1.39809e-09	4.59175e-05	1	1	1	P42704	0	1882.95	10563217		High	2	0.0001233	1.079e-09	4.45	53.16
	FALSE	High	DTTALSFFHMLNGAALR		5.28076e-10	4.59175e-05	1	1	1	P42704	0	1864.94	7.25109e+06		High	3	0.0001233	4e-10	5.31	55.8
	FALSE	High	AGYPQYVSEILEK		1.51534e-05	4.59175e-05	1	1	1	P42704	0	1496.76	18635772		High	2	0.0001233	1.318e-05	2.73	52.29
	FALSE	High	GPTEAVGYFLYNLIDSMSDSEVQAK	1xOxidation [M17]	2.67564e-09	4.59175e-05	1	1	1	P42704	0	2750.29	1.9257e+06		High	3	0.0001233	2.081e-09	6.73	58.06
	FALSE	High	MEEANIQPNR	1xOxidation [M1]	0.000294045	0.00012551	1	1	1	P42704	0	1217.56	2.56623e+06		High	2	0.0001773	0.0002675	3.22	18.56
	FALSE	High	ALYEHLTAK		0.000571438	0.00012551	1	1	1	P42704	0	1045.57	12541417		High	2	0.0001773	0.0005225	1.7	27.14
	FALSE	High	SCGSLLPELK	1xCarbamidomethyl [C2]	0.000239836	0.00012551	1	1	1	P42704	0	1103.58	31108718		High	2	0.0001773	0.0002179	2.86	47.41
	FALSE	High	SNTLPISLQSIR		0.000123468	0.00012551	1	1	1	P42704	0	1328.75	35425188		High	2	0.0001773	0.0001105	2.35	51.44
	FALSE	High	GFTLNDAANSR		0.000432139	0.00012551	1	1	1	P42704	0	1165.56	23098264		High	2	0.0001773	0.0003959	2.63	33.79
	FALSE	High	LQDAINILK		0.000178692	0.00012551	1	1	1	P42704	0	1027.61	51101456		High	2	0.0001773	0.0001616	3.08	46.73
	FALSE	High	FSPTDFLAK		0.000749988	0.00012551	1	1	1	P42704	0	1025.53	49895984		High	2	0.0001773	0.0006889	2.52	52.12
	FALSE	High	IQEENVIPR		0.000289639	0.00012551	1	1	1	P42704	0	1097.59	31110894		High	2	0.0001773	0.0002623	2.75	32.68
	FALSE	High	GAYDIFLNAK		0.000243483	0.00012551	1	1	1	P42704	0	1111.58	23853132		High	2	0.0001773	0.0002209	2.64	51.02
	FALSE	High	VYLQNEYK		0.0023437	0.000300375	1	1	1	P42704	0	1056.54	20541394		High	2	0.0003431	0.002196	1.84	28.19
	FALSE	High	AENQPIRDVLK		0.00230867	0.000300375	1	1	1	P42704	1	1282.71	6881074		High	3	0.0003431	0.002149	2.22	31.72
	FALSE	High	VIQALAMK		0.00390755	0.000363586	1	1	1	P42704	0	873.523	17372312		High	2	0.0004	0.003661	2.4	36.52
	FALSE	High	AILQENGCLSDSDMFSQAGLR	1xCarbamidomethyl [C8]	0.00777683	0.000742809	1	1	1	P42704	0	2312.06	16154119		High	2	0.0007617	0.007383	2.04	52.07
	FALSE	High	LQWFCDR	1xCarbamidomethyl [C5]	0.0116973	0.000939807	1	1	1	P42704	0	1024.47	29183362		High	2	0.0009485	0.01113	1.82	45.4
	FALSE	High	HSLNSSSASTTEPDFQK		0.0142755	0.00108504	1	1	1	P42704	0	1835.84	1.93653e+06		High	3	0.001088	0.01365	1.42	24.57
	FALSE	High	IPENIYR		0.0141708	0.00108504	1	1	1	P42704	0	904.489	27490398		High	2	0.001088	0.01347	2.34	30.23
	FALSE	High	LDDLFLK		0.0169021	0.00144054	1	1	1	P42704	0	863.487	33096036		High	2	0.001427	0.01618	2.52	49.68
	FALSE	High	INGDWQR		0.0172776	0.00158629	1	1	1	P42704	0	888.432	3.7916e+06		High	2	0.001567	0.01649	1.66	23.07
	FALSE	High	VFNDTCR	1xCarbamidomethyl [C6]	0.0174045	0.00165871	1	1	1	P42704	0	911.404	21009350		High	2	0.001567	0.01662	1.92	18.09
	FALSE	High	IWDTLQK		0.0195631	0.00192714	1	1	1	P42704	0	903.493	28013716		High	2	0.001893	0.0187	2.28	36.05
	FALSE	High	ISIMAER	1xOxidation [M4]	0.0199958	0.00199835	1	1	1	P42704	0	835.434	4314295		High	2	0.001961	0.01911	1.88	25.34
	FALSE	High	AENQPIR		0.0201421	0.00206536	1	1	1	P42704	0	827.437	11680191		High	2	0.002025	0.01933	2.39	13.48
	FALSE	High	KGAYDIFLNAK		0.0285344	0.00281977	1	1	1	P42704	1	1239.67	3.90898e+06		High	3	0.002744	0.02745	3	43.99
	FALSE	High	LVELTQK		0.0277211	0.00281977	1	1	1	P42704	0	830.498	20194340		High	2	0.002744	0.02663	1.97	27.14
	FALSE	High	GETDLIQK		0.0291597	0.00287998	1	1	1	P42704	0	903.478	12033155		High	2	0.002802	0.02807	1.59	25.44
	FALSE	High	EKDVLIK		0.034669	0.00343516	1	1	1	P42704	1	844.514	8223915		High	2	0.003272	0.03337	1.82	20.51
	FALSE	High	LIITQVR		0.034669	0.00343516	1	1	1	P42704	0	842.546	44251352		High	2	0.003272	0.03335	1.92	36.97
	FALSE	High	IHDVLCK	1xCarbamidomethyl [C6]	0.0423884	0.00349272	1	1	1	P42704	0	884.466	12165996		High	2	0.003401	0.04076	2.12	20.72
	FALSE	High	EAVTTLK		0.0394563	0.00349272	1	1	1	P42704	0	761.44		No Quan Values	High	2	0.003401	0.03817	2.13
	FALSE	High	YCQEPR	1xCarbamidomethyl [C2]	0.0622099	0.00451676	1	1	2	P42704	0	852.367	8240123		High	2	0.004428	0.06013	1.74	12.3
	FALSE	High	IIETPGIR		0.0833135	0.00632862	1	1	1	P42704	0	898.536	22854040		High	2	0.006156	0.08086	2.04	33.39
	FALSE	High	ILGFMK		0.0816123	0.00632862	1	1	1	P42704	0	708.411	27008456		High	2	0.006156	0.07948	1.69	45.09
	FALSE	High	MLNGLEDSIGLSK		0.0942129	0.0067108	1	1	1	P42704	0	1376.71	8.31822e+06		High	2	0.006642	0.0918	1.33	50.33
	FALSE	High	TEFAHR		0.0948544	0.00677133	1	1	1	P42704	0	760.374	18726160		High	2	0.006698	0.0924	1.91	12.22
FALSE	High	Master Protein	P07814	Bifunctional glutamate/proline--tRNA ligase OS=Homo sapiens OX=9606 GN=EPRS1 PE=1 SV=5	0	268.814	34	44	47	43	1512	170.5	7.33	161.11	44	1	4.90092e+08	1
	Checked	Confidence	Sequence	Modifications	Qvality PEP	Qvality q-value	# Protein Groups	# Proteins	# PSMs	Master Protein Accessions	# Missed Cleavages	Theo. MH+ [Da]	Abundances (Normalized): F2: Sample	Quan Info	Confidence (by Search Engine): Sequest HT	Charge (by Search Engine): Sequest HT	Percolator q-Value (by Search Engine): Sequest HT	Percolator PEP (by Search Engine): Sequest HT	XCorr (by Search Engine): Sequest HT	Top Apex RT [min]
	FALSE	High	NCGQMSEIEAK	1xCarbamidomethyl [C2]	5.22408e-05	4.59175e-05	1	1	1	Q9Y490	0	1266.55		No Quan Values	High	2	0.0001233	4.643e-05	2.51
	FALSE	High	MVGGIAQIIAAQEEMLR		1.29724e-10	4.59175e-05	1	1	1	Q9Y490	0	1829.96	4.82235e+06		High	2	0.0001233	9.663e-11	5.6	56.58
	FALSE	High	MATNAAAQNAIK		7.01754e-06	4.59175e-05	1	1	1	Q9Y490	0	1203.62	4.78097e+06		High	2	0.0001233	6.074e-06	3.01	23.35
	FALSE	High	LHTDDELNWLDHGR		3.89511e-06	4.59175e-05	1	1	1	Q9Y490	0	1720.8	4831768		High	3	0.0001233	3.33e-06	4.12	42.35
	FALSE	High	IGITNHDEYSLVR		1.90397e-08	4.59175e-05	1	1	1	Q9Y490	0	1516.78	9248888		High	3	0.0001233	1.519e-08	3.71	38.42
	FALSE	High	LKPLPGETMEK		1.69697e-05	4.59175e-05	1	1	1	Q9Y490	0	1242.68	4.16862e+06		High	3	0.0001233	1.487e-05	2.55	27.83
	FALSE	High	ILAQATSDLVNAIK		2.48113e-09	4.59175e-05	1	1	1	Q9Y490	0	1456.84	14213473		High	2	0.0001233	1.923e-09	4.26	51.88
	FALSE	High	LLAALLEDEGGSGRPLLQAAK		7.54308e-13	4.59175e-05	1	1	1	Q9Y490	0	2122.19	49699200		High	3	0.0001233	5.233e-13	6.38	52.04
	FALSE	High	LASEAKPAAVAAENEEIGSHIK		5.81806e-08	4.59175e-05	1	1	1	Q9Y490	0	2235.16	5.68698e+06		High	4	0.0001233	4.715e-08	5.6	33.34
	FALSE	High	LAQAAQSSVATITR		5.08209e-09	4.59175e-05	1	1	1	Q9Y490	0	1416.78	14357411		High	2	0.0001233	3.981e-09	4.35	32.45
	FALSE	High	VGDDPAVWQLK		3.48034e-07	4.59175e-05	1	1	1	Q9Y490	0	1227.64	12696173		High	2	0.0001233	2.89e-07	4.03	46.49
	FALSE	High	VLGEAMTGISQNAK		9.43678e-09	4.59175e-05	1	1	1	Q9Y490	0	1418.73	5007615		High	2	0.0001233	7.456e-09	4.32	37.33
	FALSE	High	VSQMAQYFEPLTLAAVGAASK		7.58171e-09	4.59175e-05	1	1	1	Q9Y490	0	2182.12	4832129		High	3	0.0001233	5.991e-09	3.7	55.16
	FALSE	High	VVAPTISSPVCQEQLVEAGR	1xCarbamidomethyl [C11]	2.15229e-11	4.59175e-05	1	1	1	Q9Y490	0	2140.11	5.88524e+06		High	3	0.0001233	1.569e-11	5.04	49.15
	FALSE	High	QAAASATQTIAAAQHAASTPK		5.45591e-14	4.59175e-05	1	1	1	Q9Y490	0	1995.03	9643782		High	3	0.0001233	3.675e-14	8.18	34.37
	FALSE	High	QEDVIATANLSR		8.67435e-07	4.59175e-05	1	2	1	Q9Y490	0	1316.68	3527349		High	2	0.0001233	7.27e-07	3.72	36.69
	FALSE	High	TMLESAGGLIQTAR		1.47214e-07	4.59175e-05	1	1	1	Q9Y490	0	1447.76	10593377		High	2	0.0001233	1.209e-07	3.82	47.86
	FALSE	High	SIAAATSALVK		5.6762e-05	4.59175e-05	1	2	1	Q9Y490	0	1031.61	12141577		High	2	0.0001233	5.042e-05	2.91	38.79
	FALSE	High	ASAGPQPLLVQSCK	1xCarbamidomethyl [C13]	2.36839e-07	4.59175e-05	1	1	1	Q9Y490	0	1455.76	6526083		High	2	0.0001233	1.961e-07	2.77	36.74
	FALSE	High	AVSSAIAQLLGEVAQGNENYAGIAAR		9.2424e-12	4.59175e-05	1	1	1	Q9Y490	0	2573.33		No Quan Values	High	3	0.0001233	6.679e-12	7.45
	FALSE	High	AVAEQIPLLVQGVR		4.59865e-06	4.59175e-05	1	1	1	Q9Y490	0	1492.88	8539945		High	2	0.0001233	3.946e-06	3.66	53.09
	FALSE	High	AVASAAAALVLK		6.91241e-06	4.59175e-05	1	1	1	Q9Y490	0	1084.67	19012474		High	2	0.0001233	5.956e-06	4.04	48.42
	FALSE	High	EGTETFADHR		7.56767e-06	4.59175e-05	1	1	1	Q9Y490	0	1162.51	5703582		High	3	0.0001233	6.549e-06	2.6	17.86
	FALSE	High	EGISQEALHTQMLTAVQEISHLIEPLANAAR		6.30512e-16	4.59175e-05	1	1	1	Q9Y490	0	3370.74	7646109		High	4	0.0001233	6.305e-16	9.12	58.7
	FALSE	High	EQGVEEHETLLLR		4.53257e-07	4.59175e-05	1	1	1	Q9Y490	0	1552.8	2.87425e+06		High	3	0.0001233	3.762e-07	2.62	37.85
	FALSE	High	DPPSWSVLAGHSR		1.58658e-06	4.59175e-05	1	1	1	Q9Y490	0	1408.7	15776507		High	3	0.0001233	1.348e-06	4.11	43.15
	FALSE	High	ECANGYLELLDHVLLTLQKPSPELK	1xCarbamidomethyl [C2]	1.94002e-14	4.59175e-05	1	1	1	Q9Y490	0	2880.52	2.7583e+06		High	4	0.0001233	1.282e-14	5.89	57.46
	FALSE	High	EAAYHPEVAPDVR		1.44825e-05	4.59175e-05	1	1	1	Q9Y490	0	1453.71	5.70567e+06		High	3	0.0001233	1.259e-05	2.75	29.07
	FALSE	High	AATAPLLEAVDNLSAFASNPEFSSIPAQISPEGR		3.83913e-07	4.59175e-05	1	1	1	Q9Y490	0	3470.74	951563		High	4	0.0001233	3.178e-07	4.48	58.15
	FALSE	High	ALSTDPAAPNLK		1.80258e-05	4.59175e-05	1	1	1	Q9Y490	0	1197.65	8.32453e+06		High	2	0.0001233	1.577e-05	2.92	32.86
	FALSE	High	ALDGAFTEENR		7.51077e-06	4.59175e-05	1	1	1	Q9Y490	0	1222.57	7.56946e+06		High	2	0.0001233	6.514e-06	3.47	33.04
	FALSE	High	ALEATTEHIR		6.76191e-07	4.59175e-05	1	1	1	Q9Y490	0	1140.6	9674372		High	3	0.0001233	5.642e-07	3.55	22.32
	FALSE	High	ADAEGESDLENSR		4.02189e-09	4.59175e-05	1	1	1	Q9Y490	0	1392.59	3.40316e+06		High	2	0.0001233	3.145e-09	3.9	20.18
	FALSE	High	ADAEGESDLENSRK		5.18889e-06	4.59175e-05	1	1	1	Q9Y490	1	1520.68	2.9557e+06		High	3	0.0001233	4.473e-06	2.67	16.33
	FALSE	High	AGALQCSPSDAYTK	1xCarbamidomethyl [C6]	1.4842e-08	4.59175e-05	1	1	1	Q9Y490	0	1468.67	2.41608e+06		High	2	0.0001233	1.184e-08	4.34	27.35
	FALSE	High	GVGAAATAVTQALNELLQHVK		8.71149e-14	4.59175e-05	1	1	1	Q9Y490	0	2091.16	25925876		High	3	0.0001233	5.904e-14	7.51	58.27
	FALSE	High	AAMEPIVISAK	1xOxidation [M3]	0.000580135	0.00012551	1	1	1	Q9Y490	0	1145.62	2.62844e+06		High	2	0.0001773	0.0005325	1.86	35.5
	FALSE	High	NLGTALAELR		0.000217424	0.00012551	1	1	1	Q9Y490	0	1057.6	16383160		High	2	0.0001773	0.0001962	2.11	49.56
	FALSE	High	ALGDLISATK		0.000224087	0.00012551	1	1	1	Q9Y490	0	988.567	16714641		High	2	0.0001773	0.0002035	2.16	44.29
	FALSE	High	ASSLIEEAKK		0.000976922	0.00012551	1	1	1	Q9Y490	1	1075.6	3.19244e+06		High	3	0.0001773	0.0009016	1.87	21.96
	FALSE	High	TSTPEDFIR		0.00063517	0.00012551	1	1	1	Q9Y490	0	1065.52	13360776		High	2	0.0001773	0.0005844	2.77	38.61
	FALSE	High	SAQPASAEPR		0.000872286	0.00012551	1	1	1	Q9Y490	0	1013.5	6162553		High	2	0.0001773	0.0008044	2.24	12.87
	FALSE	High	RQFVQSAK		0.00163228	0.00012551	1	1	1	Q9Y490	1	963.537	2852530		High	2	0.0001773	0.001514	2.67	12.94
	FALSE	High	STVLQQQYNR		0.000214168	0.00012551	1	1	1	Q9Y490	0	1236.63		No Quan Values	High	2	0.0001773	0.0001936	3.1
	FALSE	High	EVANSTANLVK		0.00120694	0.00012551	1	2	1	Q9Y490	0	1145.62	5413525		High	2	0.0001773	0.001121	1.1	27.17
	FALSE	High	KLEQLKPR		0.000955037	0.00012551	1	2	1	Q9Y490	1	1011.63	2316531		High	2	0.0001773	0.0008817	2.8	15.09
	FALSE	High	KEEITGTLR		0.000128214	0.00012551	1	1	1	Q9Y490	1	1046.58	6675603		High	2	0.0001773	0.0001156	2.93	21.72
	FALSE	High	KGIWLEAGK		0.000139309	0.00012551	1	1	1	Q9Y490	1	1001.58	2.58322e+06		High	2	0.0001773	0.0001257	2.82	33.92
	FALSE	High	FLPSELRDEH		0.00241535	0.000300375	1	1	1	Q9Y490	1	1242.61	4.90412e+06		High	3	0.0003431	0.002251	1.57	34.06
	FALSE	High	KSTVLQQQYNR		0.00298167	0.000363586	1	1	1	Q9Y490	1	1364.73	2.60539e+06		High	3	0.0004	0.002795	3.22	19.52
	FALSE	High	AQVVSNLK		0.00539374	0.000439547	1	1	1	Q9Y490	0	858.504	7564274		High	2	0.0004723	0.005104	2.24	22.37
	FALSE	High	ILADATAK		0.00909164	0.000810404	1	1	1	Q9Y490	0	802.467	7632737		High	2	0.0008259	0.008602	1.43	20.46
	FALSE	High	AVEDEATK		0.0123183	0.000939807	1	1	1	Q9Y490	0	862.415	2.25872e+06		High	2	0.0009485	0.01175	1.7	12.1
	FALSE	High	EAAEGLR		0.0255995	0.0026367	1	2	1	Q9Y490	0	745.384	36686988		High	2	0.00257	0.02459	1.98	15.68
	FALSE	High	AIADMLR		0.0341735	0.0033727	1	1	1	Q9Y490	0	789.429	6104029		High	2	0.003272	0.0328	2.29	40.7
	FALSE	High	AGFLDLK		0.0445656	0.00349272	1	1	1	Q9Y490	0	763.435	10811580		High	2	0.003449	0.04305	1.91	46.98
	FALSE	High	LQAAGNAVK		0.0400265	0.00349272	1	2	1	Q9Y490	0	871.5	14794618		High	2	0.003401	0.03863	1.61	16.37
	FALSE	High	GTPQDLAR		0.0394563	0.00349272	1	1	1	Q9Y490	0	857.448	5659946		High	2	0.003401	0.03816	1.75	19.64
	FALSE	High	GIWLEAGK		0.0506705	0.0037861	1	1	1	Q9Y490	0	873.483	6.60385e+06		High	2	0.003729	0.04913	1.9	42.56
	FALSE	High	KLLSAAK		0.0604828	0.00445948	1	1	1	Q9Y490	1	730.482	3.81494e+06		High	2	0.004373	0.05839	1.94	14.22
	FALSE	High	IFQAHK		0.105659	0.00740672	1	1	1	Q9Y490	0	743.42	1.6906e+06		High	2	0.007307	0.1026	1.43	13.22
	FALSE	High	AVTQALNR		0.112948	0.00805526	1	1	1	Q9Y490	0	872.495	17317678		High	2	0.008041	0.1101	2.05	20.34
FALSE	High	Master Protein	P07900	Heat shock protein HSP 90-alpha OS=Homo sapiens OX=9606 GN=HSP90AA1 PE=1 SV=5	0	253.846	54	42	65	25	732	84.6	5.02	205.87	42	0	1.43041e+09	1
	Checked	Confidence	Sequence	Modifications	Qvality PEP	Qvality q-value	# Protein Groups	# Proteins	# PSMs	Master Protein Accessions	# Missed Cleavages	Theo. MH+ [Da]	Abundances (Normalized): F2: Sample	Quan Info	Confidence (by Search Engine): Sequest HT	Charge (by Search Engine): Sequest HT	Percolator q-Value (by Search Engine): Sequest HT	Percolator PEP (by Search Engine): Sequest HT	XCorr (by Search Engine): Sequest HT	Top Apex RT [min]
	FALSE	High	ISEQFTAMFR		3.44954e-05	4.59175e-05	5	6	1	Q13885; Q13509; P04350; P07437; P68371	0	1229.6	420754688	Shared	High	2	0.0001233	3.045e-05	3.62	51.45
	FALSE	High	ISVYYNEATGGK		2.99087e-06	4.59175e-05	1	1	1	P07437	0	1301.64	384494560		High	2	0.0001233	2.557e-06	3.56	33.29
	FALSE	High	ISEQFTAMFR	1xOxidation [M8]	8.27754e-05	4.59175e-05	5	6	1	Q13885; Q13509; P04350; P07437; P68371	0	1245.59	85478512	Shared	High	2	0.0001233	7.365e-05	2.54	42.61
	FALSE	High	IMNTFSVVPSPK		1.79022e-06	4.59175e-05	4	4	2	Q13509; P04350; P07437; P68371	0	1319.7	574707712	Shared	High	2	0.0001233	1.517e-06	3.02	48.48
	FALSE	High	IMNTFSVVPSPK	1xOxidation [M2]	1.63521e-06	4.59175e-05	4	4	2	Q13509; P04350; P07437; P68371	0	1335.7	89667328	Shared	High	2	0.0001233	1.383e-06	3.44	43.32
	FALSE	High	LTTPTYGDLNHLVSATMSGVTTCLR	1xCarbamidomethyl [C23]	2.80472e-12	4.59175e-05	4	5	1	Q13885; P04350; P07437; P68371	0	2708.34	392326496	Shared	High	3	0.0001233	1.986e-12	6.6	54.9
	FALSE	High	LTTPTYGDLNHLVSATMSGVTTCLR	1xCarbamidomethyl [C23]; 1xOxidation [M17]	6.8423e-14	4.59175e-05	4	5	1	Q13885; P04350; P07437; P68371	0	2724.33	17745246	Shared	High	3	0.0001233	4.615e-14	6.55	52.48
	FALSE	High	MAVTFIGNSTAIQELFK		8.94022e-07	4.59175e-05	1	1	1	P07437	0	1869.98	57514656		High	3	0.0001233	7.507e-07	5.24	56.21
	FALSE	High	LHFFMPGFAPLTSR		5.7274e-07	4.59175e-05	6	8	1	Q13885; P04350; Q9BUF5; Q3ZCM7; P07437; P68371	0	1620.84	560834688	Shared	High	3	0.0001233	4.767e-07	4.1	54.04
	FALSE	High	LHFFMPGFAPLTSR	1xOxidation [M5]	1.05744e-09	4.59175e-05	6	8	1	Q13885; P04350; Q9BUF5; Q3ZCM7; P07437; P68371	0	1636.83	95121536	Shared	High	3	0.0001233	8.104e-10	5.21	52.19
	FALSE	High	LAVNMVPFPR		7.33624e-05	4.59175e-05	7	10	1	Q13885; Q13509; P04350; Q9BUF5; Q3ZCM7; P07437; P68371	0	1143.63	590468864	Shared	High	2	0.0001233	6.551e-05	2.98	52.23
	FALSE	High	LAVNMVPFPR	1xOxidation [M5]	2.57004e-05	4.59175e-05	7	10	1	Q13885; Q13509; P04350; Q9BUF5; Q3ZCM7; P07437; P68371	0	1159.63	54435268	Shared	High	2	0.0001233	2.266e-05	2.98	47.46
	FALSE	High	RISEQFTAMFR		2.66887e-05	4.59175e-05	5	6	1	Q13885; Q13509; P04350; P07437; P68371	1	1385.7	11667562	Shared	High	2	0.0001233	2.344e-05	3.04	46.44
	FALSE	High	SGPFGQIFRPDNFVFGQSGAGNNWAK		6.30512e-16	4.59175e-05	4	5	1	Q13885; P04350; P07437; P68371	0	2798.34	237389584	Shared	High	3	0.0001233	6.305e-16	10.19	53.92
	FALSE	High	FPGQLNADLRK		2.8854e-09	4.59175e-05	7	10	4	Q13885; Q13509; P04350; Q9BUF5; Q3ZCM7; P07437; P68371	1	1258.69	41767824	Shared	High	3	0.0001233	2.248e-09	4	34.4
	FALSE	High	FPGQLNADLR		1.23599e-05	4.59175e-05	7	10	4	Q13885; Q13509; P04350; Q9BUF5; Q3ZCM7; P07437; P68371	0	1130.6	271667872	Shared	High	2	0.0001233	1.075e-05	3.01	42.21
	FALSE	High	FWEVISDEHGIDPTGTYHGDSDLQLDR		6.30512e-16	4.59175e-05	1	1	1	P07437	0	3102.41	71512296		High	4	0.0001233	6.305e-16	8.11	51.3
	FALSE	High	EVDEQMLNVQNK	1xOxidation [M6]	1.68636e-07	4.59175e-05	3	4	3	Q13885; P07437; P68371	0	1462.68	31243937	Shared	High	2	0.0001233	1.384e-07	3.48	34.98
	FALSE	High	EVDEQMLNVQNK		1.18275e-07	4.59175e-05	3	4	3	Q13885; P07437; P68371	0	1446.69	333665147	Shared	High	2	0.0001233	9.697e-08	3.9	34.97
	FALSE	High	EIVHIQAGQCGNQIGAK	1xCarbamidomethyl [C10]	1.8071e-09	4.59175e-05	3	4	1	Q13885; Q13509; P07437	0	1822.92	42454376	Shared	High	3	0.0001233	1.401e-09	5.23	31.96
	FALSE	High	EAESCDCLQGFQLTHSLGGGTGSGMGTLLISK	2xCarbamidomethyl [C5; C7]	6.30512e-16	4.59175e-05	4	4	1	P04350; P07437; P68371	0	3311.53	38867676	Shared	High	3	0.0001233	6.305e-16	7.88	52.87
	FALSE	High	AILVDLEPGTMDSVR	1xOxidation [M11]	1.34549e-08	4.59175e-05	3	4	1	Q13885; Q13509; P07437	0	1631.83	78471568	Shared	High	2	0.0001233	1.066e-08	3.6	50.83
	FALSE	High	GHYTEGAELVDSVLDVVR		1.23049e-10	4.59175e-05	4	5	1	Q13885; Q13509; P07437; P68371	0	1958.98	526991616	Shared	High	3	0.0001233	9.161e-11	5.52	54.43
	FALSE	High	ALTVPELTQQVFDAK		3.30124e-07	4.59175e-05	1	1	1	P07437	0	1659.9	538306048		High	2	0.0001233	2.733e-07	3.77	53.87
	FALSE	High	NMMAACDPR	1xCarbamidomethyl [C6]	0.000217424	0.00012551	7	9	2	Q13885; Q13509; P04350; Q9BUF5; Q3ZCM7; P07437; P68371	0	1065.43	127930304	Shared	High	2	0.0001773	0.0001963	2.46	23.88
	FALSE	High	NMMAACDPR	1xCarbamidomethyl [C6]; 1xOxidation [M]	0.00124395	0.00012551	7	9	3	Q13885; Q13509; P04350; Q9BUF5; Q3ZCM7; P07437; P68371	0	1081.42	77012156	Shared	High	2	0.0001773	0.00115	2.62	16.55
	FALSE	High	NMMAACDPR	1xCarbamidomethyl [C6]; 2xOxidation [M2; M3]	0.000690195	0.00012551	7	9	2	Q13885; Q13509; P04350; Q9BUF5; Q3ZCM7; P07437; P68371	0	1097.42	2.59948e+07	Shared	High	2	0.0001773	0.0006343	2.32	23.88
	FALSE	High	YLTVAAVFR		0.000289639	0.00012551	3	3	1	P04350; P07437; P68371	0	1039.59	384998848	Shared	High	2	0.0001773	0.000263	2.39	52.33
	FALSE	High	TAVCDIPPR	1xCarbamidomethyl [C4]	9.26937e-05	0.00012551	5	7	13	Q13885; P04350; Q3ZCM7; P07437; P68371	0	1028.52	207731316	Shared	High	2	0.0001773	8.301e-05	2.87	28.26
	FALSE	High	KLAVNMVPFPR	1xOxidation [M6]	0.000962277	0.00012551	7	10	1	Q13885; Q13509; P04350; Q9BUF5; Q3ZCM7; P07437; P68371	1	1287.72	11200078	Shared	High	3	0.0001773	0.000891	2.72	40.68
	FALSE	High	IREEYPDR		0.0833135	0.00632862	4	7	1	Q13885; Q3ZCM7; P07437; P68371	1	1077.53	716829632	Shared	High	3	0.006156	0.08077	2.59	16.89
	FALSE	High	EEYPDR		0.115217	0.00822619	5	8	1	Q13885; Q13509; Q3ZCM7; P07437; P68371	0	808.347	19618152	Shared	High	2	0.008148	0.1118	1.81	14.46
FALSE	High	Master Protein	P18206	Vinculin OS=Homo sapiens OX=9606 GN=VCL PE=1 SV=4	0	252.999	48	43	47	43	1134	123.7	5.66	165.75	43	0	8.03915e+08	1
	Checked	Confidence	Sequence	Modifications	Qvality PEP	Qvality q-value	# Protein Groups	# Proteins	# PSMs	Master Protein Accessions	# Missed Cleavages	Theo. MH+ [Da]	Abundances (Normalized): F2: Sample	Quan Info	Confidence (by Search Engine): Sequest HT	Charge (by Search Engine): Sequest HT	Percolator q-Value (by Search Engine): Sequest HT	Percolator PEP (by Search Engine): Sequest HT	XCorr (by Search Engine): Sequest HT	Top Apex RT [min]
	FALSE	High	ISEQFTAMFR		3.44954e-05	4.59175e-05	5	6	1	Q13885; Q13509; P04350; P07437; P68371	0	1229.6	420754688	Shared	High	2	0.0001233	3.045e-05	3.62	51.45
	FALSE	High	ISEQFTAMFR	1xOxidation [M8]	8.27754e-05	4.59175e-05	5	6	1	Q13885; Q13509; P04350; P07437; P68371	0	1245.59	85478512	Shared	High	2	0.0001233	7.365e-05	2.54	42.61
	FALSE	High	INVYYNEATGGK		3.20108e-06	4.59175e-05	1	1	1	P68371	0	1328.65	91578192		High	2	0.0001233	2.727e-06	3.44	33.12
	FALSE	High	IMNTFSVVPSPK		1.79022e-06	4.59175e-05	4	4	2	Q13509; P04350; P07437; P68371	0	1319.7	574707712	Shared	High	2	0.0001233	1.517e-06	3.02	48.48
	FALSE	High	IMNTFSVVPSPK	1xOxidation [M2]	1.63521e-06	4.59175e-05	4	4	2	Q13509; P04350; P07437; P68371	0	1335.7	89667328	Shared	High	2	0.0001233	1.383e-06	3.44	43.32
	FALSE	High	MREIVHLQAGQCGNQIGAK	1xCarbamidomethyl [C12]; 1xOxidation [M1]	2.33147e-06	4.59175e-05	2	2	1	P04350; P68371	1	2126.06	1.42572e+06	Shared	High	4	0.0001233	1.99e-06	3.17	28.04
	FALSE	High	MSATFIGNSTAIQELFK	1xOxidation [M1]	2.57655e-09	4.59175e-05	2	3	1	Q13885; P68371	0	1873.94	16598778	Shared	High	2	0.0001233	1.996e-09	4.93	54.69
	FALSE	High	LTTPTYGDLNHLVSATMSGVTTCLR	1xCarbamidomethyl [C23]	2.80472e-12	4.59175e-05	4	5	1	Q13885; P04350; P07437; P68371	0	2708.34	392326496	Shared	High	3	0.0001233	1.986e-12	6.6	54.9
	FALSE	High	LTTPTYGDLNHLVSATMSGVTTCLR	1xCarbamidomethyl [C23]; 1xOxidation [M17]	6.8423e-14	4.59175e-05	4	5	1	Q13885; P04350; P07437; P68371	0	2724.33	17745246	Shared	High	3	0.0001233	4.615e-14	6.55	52.48
	FALSE	High	LHFFMPGFAPLTSR		5.7274e-07	4.59175e-05	6	8	1	Q13885; P04350; Q9BUF5; Q3ZCM7; P07437; P68371	0	1620.84	560834688	Shared	High	3	0.0001233	4.767e-07	4.1	54.04
	FALSE	High	LHFFMPGFAPLTSR	1xOxidation [M5]	1.05744e-09	4.59175e-05	6	8	1	Q13885; P04350; Q9BUF5; Q3ZCM7; P07437; P68371	0	1636.83	95121536	Shared	High	3	0.0001233	8.104e-10	5.21	52.19
	FALSE	High	LAVNMVPFPR		7.33624e-05	4.59175e-05	7	10	1	Q13885; Q13509; P04350; Q9BUF5; Q3ZCM7; P07437; P68371	0	1143.63	590468864	Shared	High	2	0.0001233	6.551e-05	2.98	52.23
	FALSE	High	LAVNMVPFPR	1xOxidation [M5]	2.57004e-05	4.59175e-05	7	10	1	Q13885; Q13509; P04350; Q9BUF5; Q3ZCM7; P07437; P68371	0	1159.63	54435268	Shared	High	2	0.0001233	2.266e-05	2.98	47.46
	FALSE	High	RISEQFTAMFR		2.66887e-05	4.59175e-05	5	6	1	Q13885; Q13509; P04350; P07437; P68371	1	1385.7	11667562	Shared	High	2	0.0001233	2.344e-05	3.04	46.44
	FALSE	High	SGPFGQIFRPDNFVFGQSGAGNNWAK		6.30512e-16	4.59175e-05	4	5	1	Q13885; P04350; P07437; P68371	0	2798.34	237389584	Shared	High	3	0.0001233	6.305e-16	10.19	53.92
	FALSE	High	FPGQLNADLRK		2.8854e-09	4.59175e-05	7	10	4	Q13885; Q13509; P04350; Q9BUF5; Q3ZCM7; P07437; P68371	1	1258.69	41767824	Shared	High	3	0.0001233	2.248e-09	4	34.4
	FALSE	High	FPGQLNADLR		1.23599e-05	4.59175e-05	7	10	4	Q13885; Q13509; P04350; Q9BUF5; Q3ZCM7; P07437; P68371	0	1130.6	271667872	Shared	High	2	0.0001233	1.075e-05	3.01	42.21
	FALSE	High	AVLVDLEPGTMDSVR		2.11617e-08	4.59175e-05	3	3	1	P04350; Q3ZCM7; P68371	0	1601.82		No Quan Values	High	2	0.0001233	1.694e-08	4.51
	FALSE	High	FWEVISDEHGIDPTGTYHGDSDLQLER		6.30512e-16	4.59175e-05	2	2	1	P04350; P68371	0	3116.42	29137946	Shared	High	4	0.0001233	6.305e-16	6.02	51.25
	FALSE	High	EVDEQMLNVQNK	1xOxidation [M6]	1.68636e-07	4.59175e-05	3	4	3	Q13885; P07437; P68371	0	1462.68	31243937	Shared	High	2	0.0001233	1.384e-07	3.48	34.98
	FALSE	High	EVDEQMLNVQNK		1.18275e-07	4.59175e-05	3	4	3	Q13885; P07437; P68371	0	1446.69	333665147	Shared	High	2	0.0001233	9.697e-08	3.9	34.97
	FALSE	High	EAESCDCLQGFQLTHSLGGGTGSGMGTLLISK	2xCarbamidomethyl [C5; C7]	6.30512e-16	4.59175e-05	4	4	1	P04350; P07437; P68371	0	3311.53	38867676	Shared	High	3	0.0001233	6.305e-16	7.88	52.87
	FALSE	High	GHYTEGAELVDSVLDVVR		1.23049e-10	4.59175e-05	4	5	1	Q13885; Q13509; P07437; P68371	0	1958.98	526991616	Shared	High	3	0.0001233	9.161e-11	5.52	54.43
	FALSE	High	ALTVPELTQQMFDAK	1xOxidation [M11]	2.06753e-07	4.59175e-05	3	3	1	Q13509; P04350; P68371	0	1707.86	11876643	Shared	High	2	0.0001233	1.702e-07	3.28	51.02
	FALSE	High	NMMAACDPR	1xCarbamidomethyl [C6]	0.000217424	0.00012551	7	9	2	Q13885; Q13509; P04350; Q9BUF5; Q3ZCM7; P07437; P68371	0	1065.43	127930304	Shared	High	2	0.0001773	0.0001963	2.46	23.88
	FALSE	High	NMMAACDPR	1xCarbamidomethyl [C6]; 1xOxidation [M]	0.00124395	0.00012551	7	9	3	Q13885; Q13509; P04350; Q9BUF5; Q3ZCM7; P07437; P68371	0	1081.42	77012156	Shared	High	2	0.0001773	0.00115	2.62	16.55
	FALSE	High	NMMAACDPR	1xCarbamidomethyl [C6]; 2xOxidation [M2; M3]	0.000690195	0.00012551	7	9	2	Q13885; Q13509; P04350; Q9BUF5; Q3ZCM7; P07437; P68371	0	1097.42	2.59948e+07	Shared	High	2	0.0001773	0.0006343	2.32	23.88
	FALSE	High	YLTVAAVFR		0.000289639	0.00012551	3	3	1	P04350; P07437; P68371	0	1039.59	384998848	Shared	High	2	0.0001773	0.000263	2.39	52.33
	FALSE	High	TAVCDIPPR	1xCarbamidomethyl [C4]	9.26937e-05	0.00012551	5	7	13	Q13885; P04350; Q3ZCM7; P07437; P68371	0	1028.52	207731316	Shared	High	2	0.0001773	8.301e-05	2.87	28.26
	FALSE	High	KLAVNMVPFPR	1xOxidation [M6]	0.000962277	0.00012551	7	10	1	Q13885; Q13509; P04350; Q9BUF5; Q3ZCM7; P07437; P68371	1	1287.72	11200078	Shared	High	3	0.0001773	0.000891	2.72	40.68
	FALSE	High	IREEYPDR		0.0833135	0.00632862	4	7	1	Q13885; Q3ZCM7; P07437; P68371	1	1077.53	716829632	Shared	High	3	0.006156	0.08077	2.59	16.89
	FALSE	High	EEYPDR		0.115217	0.00822619	5	8	1	Q13885; Q13509; Q3ZCM7; P07437; P68371	0	808.347	19618152	Shared	High	2	0.008148	0.1118	1.81	14.46
FALSE	High	Master Protein	P78371	T-complex protein 1 subunit beta OS=Homo sapiens OX=9606 GN=CCT2 PE=1 SV=4	0	251.219	70	31	38	31	535	57.5	6.46	164.16	31	0	9.13808e+08	1
	Checked	Confidence	Sequence	Modifications	Qvality PEP	Qvality q-value	# Protein Groups	# Proteins	# PSMs	Master Protein Accessions	# Missed Cleavages	Theo. MH+ [Da]	Abundances (Normalized): F2: Sample	Quan Info	Confidence (by Search Engine): Sequest HT	Charge (by Search Engine): Sequest HT	Percolator q-Value (by Search Engine): Sequest HT	Percolator PEP (by Search Engine): Sequest HT	XCorr (by Search Engine): Sequest HT	Top Apex RT [min]
	FALSE	High	LTSLVPFVDAFQLER		1.26511e-06	4.59175e-05	1	1	1	Q14152	0	1734.94	35774808		High	2	0.0001233	1.065e-06	3.76	57.06
	FALSE	High	LLQQVSQIYQSIEFSR		7.47724e-11	4.59175e-05	1	1	1	Q14152	0	1939.03		No Quan Values	High	2	0.0001233	5.525e-11	5.6
	FALSE	High	ILQEHEQIK		4.5263e-05	4.59175e-05	1	1	1	Q14152	0	1137.63	23411874		High	3	0.0001233	4.017e-05	3.52	19.67
	FALSE	High	LYHDIAQQAFK		2.2436e-05	4.59175e-05	1	1	1	Q14152	0	1333.69	13865325		High	3	0.0001233	1.973e-05	3.53	33.98
	FALSE	High	KNLTQDEMQR		7.07071e-06	4.59175e-05	1	1	1	Q14152	1	1262.62	4060859		High	2	0.0001233	6.117e-06	3.62	16.78
	FALSE	High	KPPKPQLMANYYNK		1.72603e-08	4.59175e-05	1	1	1	Q14152	0	1691.89	7.1677e+06		High	3	0.0001233	1.377e-08	5.56	28.7
	FALSE	High	KGPEADSEWR		1.6476e-06	4.59175e-05	1	1	1	Q14152	1	1174.55	7372429		High	2	0.0001233	1.391e-06	3.08	19.87
	FALSE	High	LLDMDGIIVEK		2.06626e-06	4.59175e-05	1	1	1	Q14152	0	1245.68	15566833		High	2	0.0001233	1.752e-06	3.43	52.44
	FALSE	High	LATLLGLQAPPTR		1.09677e-07	4.59175e-05	1	1	1	Q14152	0	1350.81	16028080		High	2	0.0001233	8.954e-08	3.88	52.09
	FALSE	High	VLLATLSIPITPER		7.29647e-08	4.59175e-05	1	1	1	Q14152	0	1522.92	24196412		High	2	0.0001233	5.929e-08	3.89	54.71
	FALSE	High	SGNALFHASTLHR		1.10508e-07	4.59175e-05	1	1	1	Q14152	0	1410.72	13003871		High	3	0.0001233	9.007e-08	4.05	28.42
	FALSE	High	QPALDVLYDVMK		6.36172e-06	4.59175e-05	1	1	1	Q14152	0	1391.72	15139354		High	2	0.0001233	5.496e-06	3.34	54.59
	FALSE	High	TLSFGSDLNYATR		3.12942e-06	4.59175e-05	1	1	1	Q14152	0	1444.71	25334106		High	2	0.0001233	2.679e-06	3.05	47.89
	FALSE	High	AVEDIHGLFSLSK		1.18275e-07	4.59175e-05	1	1	1	Q14152	0	1415.75	26524876		High	3	0.0001233	9.656e-08	4.15	50.6
	FALSE	High	EDAPIGPHLQSMPSEQIR		6.10618e-13	4.59175e-05	1	1	1	Q14152	0	2004.98	17112734		High	3	0.0001233	4.224e-13	6.06	41.67
	FALSE	High	ALEVIKPAHILQEKEEQHQLAVTAYLK		6.98194e-10	4.59175e-05	1	1	1	Q14152	1	3099.72	9620347		High	5	0.0001233	5.326e-10	4.23	48.2
	FALSE	High	ALEVIKPAHILQEK		8.5444e-07	4.59175e-05	1	1	1	Q14152	0	1588.94	5.19259e+06		High	4	0.0001233	7.196e-07	3.99	39.23
	FALSE	High	MHLSQIQR	1xOxidation [M1]	0.00145761	0.00012551	1	1	1	Q14152	0	1028.53	2.82963e+06		High	2	0.0001773	0.001349	1.93	15.72
	FALSE	High	EEQHQLAVTAYLK		0.0017869	0.00012551	1	1	1	Q14152	0	1529.8	4.80179e+06		High	3	0.0001773	0.001659	2.41	42.42
	FALSE	High	NLTQDEMQR		0.000625647	0.00012551	1	1	1	Q14152	0	1134.52	6897169		High	2	0.0001773	0.0005726	2.63	22.44
	FALSE	High	ANEFLEVGK		0.000865723	0.00012551	1	1	1	Q14152	0	1006.52	11165639		High	2	0.0001773	0.0008005	2.77	38.63
	FALSE	High	RGADDDRPSWR		0.000905857	0.00012551	1	1	1	Q14152	1	1330.62	8438083		High	3	0.0001773	0.0008357	2.9	17.95
	FALSE	High	RGMDDDRGPR		0.00198579	0.00012551	1	1	1	Q14152	2	1174.54	18617246		High	3	0.0001773	0.001858	2.75	11.7
	FALSE	High	IGLINDMVR		0.000690195	0.00012551	1	1	1	Q14152	0	1030.57	32130414		High	2	0.0001773	0.0006359	2.75	49.12
	FALSE	High	LEEIPLIK		0.000716758	0.00012551	1	1	1	Q14152	0	954.587	16685009		High	2	0.0001773	0.0006599	2.78	50.04
	FALSE	High	ILQEHEQIKK		0.000195627	0.00012551	1	1	1	Q14152	1	1265.72	4902314		High	3	0.0001773	0.0001771	2.4	15.05
	FALSE	High	LLLTPWVK		0.00402663	0.000363586	1	1	1	Q14152	0	969.613	29250148		High	2	0.0004	0.003798	2.3	53.61
	FALSE	High	LESLNIQR		0.00440592	0.000363586	1	1	1	Q14152	0	972.547	63916256		High	2	0.0004	0.004155	2.67	33.58
	FALSE	High	ITTMQLER		0.0049302	0.000363586	1	1	1	Q14152	0	991.524	22650666		High	2	0.0004	0.004662	2.48	32.11
	FALSE	High	MHLSQIQR		0.00319035	0.000363586	1	1	1	Q14152	0	1012.54	4500048		High	2	0.0004	0.002991	2.3	23.38
	FALSE	High	RGPAEESSSWR		0.00346522	0.000363586	1	1	1	Q14152	1	1261.59	4.87233e+06		High	3	0.0004	0.003249	3.6	18.89
	FALSE	High	RADDDRFPR		0.00539374	0.000439547	1	1	1	Q14152	2	1147.56	1.96249e+06		High	2	0.0004723	0.005075	2.44	16.09
	FALSE	High	LGDSSLSR		0.00531359	0.000439547	1	1	1	Q14152	0	834.432	14169139		High	2	0.0004723	0.00503	2.71	19.92
	FALSE	High	SEREEVSSWR		0.00915942	0.000810404	1	1	1	Q14152	1	1264.59	2.86326e+06		High	2	0.0008259	0.008689	2.69	22.75
	FALSE	High	FCLQYTR	1xCarbamidomethyl [C2]	0.0105459	0.000877241	1	1	1	Q14152	0	987.472	10615809		High	2	0.0008894	0.01005	1.93	37.83
	FALSE	High	GPAEESSSWR		0.0142755	0.00108504	1	1	1	Q14152	0	1105.49	20532422		High	2	0.001088	0.0136	2.68	22.74
	FALSE	High	NADDDRIPR		0.0141708	0.00108504	1	1	1	Q14152	1	1071.52	16839046		High	3	0.001088	0.01353	2.16	17.49
	FALSE	High	HCDLQVR	1xCarbamidomethyl [C2]	0.0144872	0.00115632	1	1	1	Q14152	0	927.447	46963820		High	2	0.001155	0.01383	2.32	16.79
	FALSE	High	EEVSSWR		0.0172776	0.00158629	1	1	1	Q14152	0	892.416	3580056		High	2	0.001567	0.01648	1.95	24.96
	FALSE	High	KIDYFER		0.0187248	0.00186165	1	1	1	Q14152	1	970.499	13952502		High	2	0.001831	0.01789	2.3	28.87
	FALSE	High	DSEGTWR		0.0197063	0.00192714	1	1	1	Q14152	0	850.369	4087490		High	2	0.001893	0.01888	1.61	20.11
	FALSE	High	EGLYQYK		0.0207377	0.00213523	1	1	1	Q14152	0	900.446	8471467		High	2	0.002092	0.01989	1.91	28.11
	FALSE	High	QSVYEEK		0.0238091	0.00259747	1	1	1	Q14152	0	882.42	11505838		High	2	0.002534	0.02287	2.12	15.33
	FALSE	High	IGLINDMVR	1xOxidation [M7]	0.0261618	0.0026367	1	1	1	Q14152	0	1046.57	8.27294e+06		High	2	0.00257	0.0251	1.42	39.58
	FALSE	High	VSTVFWK		0.0277211	0.00281977	1	1	1	Q14152	0	866.477	23985406		High	2	0.002744	0.02671	2.29	44.09
	FALSE	High	RAEEQMLK		0.0302319	0.00300335	1	1	1	Q14152	1	1004.52	18220094		High	2	0.002921	0.02898	2.24	16.27
	FALSE	High	ITTMQLER	1xOxidation [M4]	0.0322597	0.00311492	1	1	1	Q14152	0	1007.52		No Quan Values	High	2	0.003026	0.03112	1.47
	FALSE	High	FLWESYR		0.0334431	0.00324491	1	1	1	Q14152	0	1000.49	21744312		High	2	0.003152	0.03229	2.03	49.4
	FALSE	High	RLGDSSLSR		0.0414872	0.00349272	1	1	1	Q14152	1	990.533	10288210		High	2	0.003401	0.03988	2.79	17.71
	FALSE	High	IDYFER		0.0488986	0.0037228	1	1	1	Q14152	0	842.404	2.02143e+06		High	2	0.003669	0.04733	0.79	34.29
	FALSE	High	AIVDAAR		0.0503113	0.0037228	1	1	1	Q14152	0	715.41	24126420		High	2	0.003669	0.04865	1.77	20.35
	FALSE	High	SLEDVVR		0.0506705	0.0037861	1	1	2	Q14152	0	817.441	17077960		High	2	0.003729	0.04906	1.85	32.66
	FALSE	High	KLCDNLR	1xCarbamidomethyl [C3]	0.0838877	0.00632862	1	1	1	Q14152	1	918.483	9730982		High	2	0.006156	0.08158	2.3	18.1
	FALSE	High	VLNWVR		0.100128	0.00706174	1	1	1	Q14152	0	786.462	15460355		High	2	0.00698	0.09713	1.45	39.34
	FALSE	High	DLFVMR		0.100805	0.00712012	1	1	1	Q14152	0	780.407	12548064		High	2	0.007089	0.09824	1.57	48.25
	FALSE	High	RITYYR		0.100805	0.00712012	1	1	1	Q14152	1	871.478		No Quan Values	High	2	0.007089	0.09787	2.23
	FALSE	High	RLEEIPLIK		0.130515	0.00925573	1	1	1	Q14152	1	1110.69	16114716		High	2	0.009185	0.1274	2.67	43.2
FALSE	High	Master Protein	P08670	Vimentin OS=Homo sapiens OX=9606 GN=VIM PE=1 SV=4	0	250.695	82	41	53	39	466	53.6	5.12	176.35	41	0	2785008044	1
	Checked	Confidence	Sequence	Modifications	Qvality PEP	Qvality q-value	# Protein Groups	# Proteins	# PSMs	Master Protein Accessions	# Missed Cleavages	Theo. MH+ [Da]	Abundances (Normalized): F2: Sample	Quan Info	Confidence (by Search Engine): Sequest HT	Charge (by Search Engine): Sequest HT	Percolator q-Value (by Search Engine): Sequest HT	Percolator PEP (by Search Engine): Sequest HT	XCorr (by Search Engine): Sequest HT	Top Apex RT [min]
	FALSE	High	ITLDNAYMEK		6.0294e-05	4.59175e-05	1	1	1	P14618	0	1197.58	216600288		High	2	0.0001233	5.343e-05	2.95	39.21
	FALSE	High	LNFSHGTHEYHAETIK		1.64021e-11	4.59175e-05	1	1	1	P14618	0	1883.9	87313952		High	4	0.0001233	1.187e-11	6.41	24.7
	FALSE	High	IYVDDGLISLQVK		1.14828e-08	4.59175e-05	1	1	2	P14618	0	1462.82	214615904		High	2	0.0001233	9.077e-09	3.49	53.1
	FALSE	High	KGVNLPGAAVDLPAVSEK		1.71934e-14	4.59175e-05	1	1	1	P14618	1	1764.99	32523038		High	2	0.0001233	1.14e-14	6.32	47.38
	FALSE	High	KGVNLPGAAVDLPAVSEKDIQDLK		1.61283e-15	4.59175e-05	1	1	1	P14618	2	2477.36	24855014		High	4	0.0001233	1.226e-15	6.72	51.12
	FALSE	High	KGDVVIVLTGWRPGSGFTNTMR		1.33619e-09	4.59175e-05	1	1	1	P14618	1	2391.26	62536748		High	4	0.0001233	1.026e-09	5.49	51.79
	FALSE	High	LAPITSDPTEATAVGAVEASFK		5.82872e-11	4.59175e-05	1	1	1	P14618	0	2175.12	214859328		High	3	0.0001233	4.299e-11	5.34	53.38
	FALSE	High	LDIDSPPITAR		8.47478e-06	4.59175e-05	1	1	2	P14618	0	1197.65	417067040		High	2	0.0001233	7.366e-06	2.68	43.2
	FALSE	High	VNFAMNVGK		6.70118e-05	4.59175e-05	1	1	1	P14618	0	979.503	257857024		High	2	0.0001233	5.968e-05	3.08	38.35
	FALSE	High	RFDEILEASDGIMVAR		1.03377e-09	4.59175e-05	1	1	2	P14618	1	1821.92	177092978		High	3	0.0001233	7.957e-10	5.1	51.95
	FALSE	High	RFDEILEASDGIMVAR	1xOxidation [M13]	6.47042e-09	4.59175e-05	1	1	2	P14618	1	1837.91	39153048		High	3	0.0001233	5.073e-09	5.5	50.08
	FALSE	High	NTGIICTIGPASR	1xCarbamidomethyl [C6]	2.55406e-07	4.59175e-05	1	1	1	P14618	0	1359.7	359902688		High	2	0.0001233	2.105e-07	3.68	40.72
	FALSE	High	TATESFASDPILYRPVAVALDTK		7.7648e-11	4.59175e-05	1	1	1	P14618	0	2465.29	311253632		High	3	0.0001233	5.735e-11	5.76	53.09
	FALSE	High	SVETLKEMIK	1xOxidation [M8]	6.80307e-05	4.59175e-05	1	1	1	P14618	1	1193.64	3.04427e+06		High	3	0.0001233	6.046e-05	2.34	27.44
	FALSE	High	GDVVIVLTGWRPGSGFTNTMR		7.97823e-06	4.59175e-05	1	1	1	P14618	0	2263.17		No Quan Values	High	3	0.0001233	6.931e-06	4.56
	FALSE	High	GDLGIEIPAEK		5.06876e-05	4.59175e-05	1	2	2	P14618	0	1141.61	623675840		High	2	0.0001233	4.498e-05	3.32	45.8
	FALSE	High	CCSGAIIVLTK	2xCarbamidomethyl [C1; C2]	1.15627e-07	4.59175e-05	1	1	1	P14618	0	1221.63	85773896		High	2	0.0001233	9.47e-08	4.41	43.54
	FALSE	High	CDENILWLDYK	1xCarbamidomethyl [C1]	6.227e-08	4.59175e-05	1	1	1	P14618	0	1468.68	63531604		High	2	0.0001233	5.058e-08	4.04	53.07
	FALSE	High	GADFLVTEVENGGSLGSK		2.05449e-09	4.59175e-05	1	1	1	P14618	0	1779.88	97989552		High	2	0.0001233	1.591e-09	4.75	51.98
	FALSE	High	FGVEQDVDMVFASFIR	1xOxidation [M9]	5.77079e-07	4.59175e-05	1	1	1	P14618	0	1875.89	32601562		High	3	0.0001233	4.823e-07	5.18	57.67
	FALSE	High	FGVEQDVDMVFASFIR		3.41281e-12	4.59175e-05	1	1	1	P14618	0	1859.9	62309676		High	2	0.0001233	2.428e-12	5.72	58.71
	FALSE	High	FDEILEASDGIMVAR		1.26666e-08	4.59175e-05	1	1	1	P14618	0	1665.82	18239780		High	2	0.0001233	1.002e-08	4.14	52.8
	FALSE	High	EAEAAIYHLQLFEELR		1.2579e-09	4.59175e-05	1	1	1	P14618	0	1931.99	112709928		High	3	0.0001233	9.695e-10	5.4	53.63
	FALSE	High	EAEAAIYHLQLFEELRR		1.90979e-13	4.59175e-05	1	1	1	P14618	1	2088.09	195444640		High	3	0.0001233	1.303e-13	5.15	52.1
	FALSE	High	AEGSDVANAVLDGADCIMLSGETAK	1xCarbamidomethyl [C16]	1.12669e-14	4.59175e-05	1	1	1	P14618	0	2494.14	120867360		High	3	0.0001233	7.391e-15	7.54	54.55
	FALSE	High	GVNLPGAAVDLPAVSEK		9.37725e-11	4.59175e-05	1	1	1	P14618	0	1636.89	195961280		High	2	0.0001233	6.951e-11	4.48	51.59
	FALSE	High	AGKPVICATQMLESMIK	1xCarbamidomethyl [C7]; 1xOxidation [M]	2.93107e-10	4.59175e-05	1	1	3	P14618	0	1892.96	40014844		High	3	0.0001233	2.208e-10	4.78	51.14
	FALSE	High	AGKPVICATQMLESMIK	1xCarbamidomethyl [C7]; 2xOxidation [M11; M15]	2.02248e-08	4.59175e-05	1	1	2	P14618	0	1908.96	16446735		High	3	0.0001233	1.612e-08	5.56	42.36
	FALSE	High	AGKPVICATQMLESMIK	1xCarbamidomethyl [C7]	5.69475e-10	4.59175e-05	1	1	1	P14618	0	1876.97	182546752		High	3	0.0001233	4.323e-10	6.24	53.76
	FALSE	High	VNFAMNVGK	1xOxidation [M5]	0.000192697	0.00012551	1	1	1	P14618	0	995.498	28440118		High	2	0.0001773	0.0001743	3.24	28.68
	FALSE	High	ASDVHEVR		0.000778853	0.00012551	1	1	1	P14618	0	912.453	41676732		High	2	0.0001773	0.0007191	3.01	11.73
	FALSE	High	ITLDNAYMEK	1xOxidation [M8]	9.77205e-05	0.00012551	1	1	2	P14618	0	1213.58	27875608		High	2	0.0001773	8.722e-05	2.43	33.13
	FALSE	High	GSGTAEVELK		0.000947851	0.00012551	1	1	1	P14618	0	990.51	86728808		High	2	0.0001773	0.0008752	3.23	24.72
	FALSE	High	GSGTAEVELKK		0.00181405	0.00012551	1	1	1	P14618	1	1118.61	245618016		High	3	0.0001773	0.001694	3.01	18.2
	FALSE	High	KASDVHEVRK		0.000149096	0.00012551	1	1	1	P14618	2	1168.64		No Quan Values	High	3	0.0001773	0.0001339	3.28
	FALSE	High	GDYPLEAVR		0.0048934	0.000363586	1	1	2	P14618	0	1019.52	340786944		High	2	0.0004	0.004622	1.74	37.76
	FALSE	High	APIIAVTR		0.00434033	0.000363586	1	1	2	P14618	0	840.53	644710656		High	2	0.0004	0.004078	2.56	34.95
	FALSE	High	SAHQVAR		0.0197063	0.00192714	1	1	1	P14618	0	768.411	2.34032e+06		High	2	0.001893	0.01891	2.08	7.21
	FALSE	High	MQHLIAR	1xOxidation [M1]	0.0205872	0.00213523	1	1	1	P14618	0	884.477	11699461		High	2	0.002092	0.01976	2.2	19.62
	FALSE	High	SGMNVAR	1xOxidation [M3]	0.0255995	0.0026367	1	1	1	P14618	0	750.356	18303072		High	2	0.00257	0.02452	2.16	15.63
	FALSE	High	GIFPVLCK	1xCarbamidomethyl [C7]	0.0291597	0.00287998	1	1	1	P14618	0	933.523	227719440		High	2	0.002802	0.02802	1.89	51.6
	FALSE	High	SGMNVAR		0.0471862	0.00360091	1	1	1	P14618	0	734.361	208390384		High	2	0.003553	0.04545	2.3	15.63
	FALSE	High	VVEVGSK		0.103554	0.0072843	1	1	1	P14618	0	717.414	231028096		High	2	0.007248	0.1006	1.86	15.03
FALSE	High	Master Protein	P11142	Heat shock cognate 71 kDa protein OS=Homo sapiens OX=9606 GN=HSPA8 PE=1 SV=1	0	249.035	52	33	50	21	646	70.9	5.52	173.66	33	11	3.46093e+09	1
	Checked	Confidence	Sequence	Modifications	Qvality PEP	Qvality q-value	# Protein Groups	# Proteins	# PSMs	Master Protein Accessions	# Missed Cleavages	Theo. MH+ [Da]	Abundances (Normalized): F2: Sample	Quan Info	Confidence (by Search Engine): Sequest HT	Charge (by Search Engine): Sequest HT	Percolator q-Value (by Search Engine): Sequest HT	Percolator PEP (by Search Engine): Sequest HT	XCorr (by Search Engine): Sequest HT	Top Apex RT [min]
	FALSE	High	ISEQFTAMFR		3.44954e-05	4.59175e-05	5	6	1	Q13885; Q13509; P04350; P07437; P68371	0	1229.6	420754688	Shared	High	2	0.0001233	3.045e-05	3.62	51.45
	FALSE	High	ISEQFTAMFR	1xOxidation [M8]	8.27754e-05	4.59175e-05	5	6	1	Q13885; Q13509; P04350; P07437; P68371	0	1245.59	85478512	Shared	High	2	0.0001233	7.365e-05	2.54	42.61
	FALSE	High	INVYYNEAAGNK		2.81562e-06	4.59175e-05	1	1	1	Q13885	0	1355.66	6899659		High	2	0.0001233	2.395e-06	3.45	31.93
	FALSE	High	IMNTFSVMPSPK		3.05936e-06	4.59175e-05	2	3	1	Q13885; Q9BUF5	0	1351.67	24582022	Shared	High	2	0.0001233	2.605e-06	2.63	49.13
	FALSE	High	MSATFIGNSTAIQELFK	1xOxidation [M1]	2.57655e-09	4.59175e-05	2	3	1	Q13885; P68371	0	1873.94	16598778	Shared	High	2	0.0001233	1.996e-09	4.93	54.69
	FALSE	High	LTTPTYGDLNHLVSATMSGVTTCLR	1xCarbamidomethyl [C23]	2.80472e-12	4.59175e-05	4	5	1	Q13885; P04350; P07437; P68371	0	2708.34	392326496	Shared	High	3	0.0001233	1.986e-12	6.6	54.9
	FALSE	High	LTTPTYGDLNHLVSATMSGVTTCLR	1xCarbamidomethyl [C23]; 1xOxidation [M17]	6.8423e-14	4.59175e-05	4	5	1	Q13885; P04350; P07437; P68371	0	2724.33	17745246	Shared	High	3	0.0001233	4.615e-14	6.55	52.48
	FALSE	High	LHFFMPGFAPLTSR		5.7274e-07	4.59175e-05	6	8	1	Q13885; P04350; Q9BUF5; Q3ZCM7; P07437; P68371	0	1620.84	560834688	Shared	High	3	0.0001233	4.767e-07	4.1	54.04
	FALSE	High	LHFFMPGFAPLTSR	1xOxidation [M5]	1.05744e-09	4.59175e-05	6	8	1	Q13885; P04350; Q9BUF5; Q3ZCM7; P07437; P68371	0	1636.83	95121536	Shared	High	3	0.0001233	8.104e-10	5.21	52.19
	FALSE	High	LAVNMVPFPR		7.33624e-05	4.59175e-05	7	10	1	Q13885; Q13509; P04350; Q9BUF5; Q3ZCM7; P07437; P68371	0	1143.63	590468864	Shared	High	2	0.0001233	6.551e-05	2.98	52.23
	FALSE	High	LAVNMVPFPR	1xOxidation [M5]	2.57004e-05	4.59175e-05	7	10	1	Q13885; Q13509; P04350; Q9BUF5; Q3ZCM7; P07437; P68371	0	1159.63	54435268	Shared	High	2	0.0001233	2.266e-05	2.98	47.46
	FALSE	High	RISEQFTAMFR		2.66887e-05	4.59175e-05	5	6	1	Q13885; Q13509; P04350; P07437; P68371	1	1385.7	11667562	Shared	High	2	0.0001233	2.344e-05	3.04	46.44
	FALSE	High	SGPFGQIFRPDNFVFGQSGAGNNWAK		6.30512e-16	4.59175e-05	4	5	1	Q13885; P04350; P07437; P68371	0	2798.34	237389584	Shared	High	3	0.0001233	6.305e-16	10.19	53.92
	FALSE	High	FPGQLNADLRK		2.8854e-09	4.59175e-05	7	10	4	Q13885; Q13509; P04350; Q9BUF5; Q3ZCM7; P07437; P68371	1	1258.69	41767824	Shared	High	3	0.0001233	2.248e-09	4	34.4
	FALSE	High	FPGQLNADLR		1.23599e-05	4.59175e-05	7	10	4	Q13885; Q13509; P04350; Q9BUF5; Q3ZCM7; P07437; P68371	0	1130.6	271667872	Shared	High	2	0.0001233	1.075e-05	3.01	42.21
	FALSE	High	EVDEQMLNVQNK	1xOxidation [M6]	1.68636e-07	4.59175e-05	3	4	3	Q13885; P07437; P68371	0	1462.68	31243937	Shared	High	2	0.0001233	1.384e-07	3.48	34.98
	FALSE	High	EVDEQMLNVQNK		1.18275e-07	4.59175e-05	3	4	3	Q13885; P07437; P68371	0	1446.69	333665147	Shared	High	2	0.0001233	9.697e-08	3.9	34.97
	FALSE	High	EIVHIQAGQCGNQIGAK	1xCarbamidomethyl [C10]	1.8071e-09	4.59175e-05	3	4	1	Q13885; Q13509; P07437	0	1822.92	42454376	Shared	High	3	0.0001233	1.401e-09	5.23	31.96
	FALSE	High	AILVDLEPGTMDSVR	1xOxidation [M11]	1.34549e-08	4.59175e-05	3	4	1	Q13885; Q13509; P07437	0	1631.83	78471568	Shared	High	2	0.0001233	1.066e-08	3.6	50.83
	FALSE	High	GHYTEGAELVDSVLDVVR		1.23049e-10	4.59175e-05	4	5	1	Q13885; Q13509; P07437; P68371	0	1958.98	526991616	Shared	High	3	0.0001233	9.161e-11	5.52	54.43
	FALSE	High	NMMAACDPR	1xCarbamidomethyl [C6]	0.000217424	0.00012551	7	9	2	Q13885; Q13509; P04350; Q9BUF5; Q3ZCM7; P07437; P68371	0	1065.43	127930304	Shared	High	2	0.0001773	0.0001963	2.46	23.88
	FALSE	High	NMMAACDPR	1xCarbamidomethyl [C6]; 1xOxidation [M]	0.00124395	0.00012551	7	9	3	Q13885; Q13509; P04350; Q9BUF5; Q3ZCM7; P07437; P68371	0	1081.42	77012156	Shared	High	2	0.0001773	0.00115	2.62	16.55
	FALSE	High	NMMAACDPR	1xCarbamidomethyl [C6]; 2xOxidation [M2; M3]	0.000690195	0.00012551	7	9	2	Q13885; Q13509; P04350; Q9BUF5; Q3ZCM7; P07437; P68371	0	1097.42	2.59948e+07	Shared	High	2	0.0001773	0.0006343	2.32	23.88
	FALSE	High	YLTVAAIFR		0.000502588	0.00012551	1	2	1	Q13885	0	1053.61	9953403		High	2	0.0001773	0.0004605	2.7	53.84
	FALSE	High	TAVCDIPPR	1xCarbamidomethyl [C4]	9.26937e-05	0.00012551	5	7	13	Q13885; P04350; Q3ZCM7; P07437; P68371	0	1028.52	207731316	Shared	High	2	0.0001773	8.301e-05	2.87	28.26
	FALSE	High	KLAVNMVPFPR	1xOxidation [M6]	0.000962277	0.00012551	7	10	1	Q13885; Q13509; P04350; Q9BUF5; Q3ZCM7; P07437; P68371	1	1287.72	11200078	Shared	High	3	0.0001773	0.000891	2.72	40.68
	FALSE	High	IREEYPDR		0.0833135	0.00632862	4	7	1	Q13885; Q3ZCM7; P07437; P68371	1	1077.53	716829632	Shared	High	3	0.006156	0.08077	2.59	16.89
	FALSE	High	EEYPDR		0.115217	0.00822619	5	8	1	Q13885; Q13509; Q3ZCM7; P07437; P68371	0	808.347	19618152	Shared	High	2	0.008148	0.1118	1.81	14.46
FALSE	High	None	Q5VTE0	Putative elongation factor 1-alpha-like 3 OS=Homo sapiens OX=9606 GN=EEF1A1P5 PE=5 SV=1	0	244.495	58	22	46	10	462	50.2	9.07	201.36	22	0	1.11204e+10	1
	Checked	Confidence	Sequence	Modifications	Qvality PEP	Qvality q-value	# Protein Groups	# Proteins	# PSMs	Master Protein Accessions	# Missed Cleavages	Theo. MH+ [Da]	Abundances (Normalized): F2: Sample	Quan Info	Confidence (by Search Engine): Sequest HT	Charge (by Search Engine): Sequest HT	Percolator q-Value (by Search Engine): Sequest HT	Percolator PEP (by Search Engine): Sequest HT	XCorr (by Search Engine): Sequest HT	Top Apex RT [min]
	FALSE	High	ISEQFTAMFR		3.44954e-05	4.59175e-05	5	6	1	Q13885; Q13509; P04350; P07437; P68371	0	1229.6	420754688	Shared	High	2	0.0001233	3.045e-05	3.62	51.45
	FALSE	High	ISEQFTAMFR	1xOxidation [M8]	8.27754e-05	4.59175e-05	5	6	1	Q13885; Q13509; P04350; P07437; P68371	0	1245.59	85478512	Shared	High	2	0.0001233	7.365e-05	2.54	42.61
	FALSE	High	IMNTFSVMPSPK		3.05936e-06	4.59175e-05	2	3	1	Q13885; Q9BUF5	0	1351.67	24582022	Shared	High	2	0.0001233	2.605e-06	2.63	49.13
	FALSE	High	MSATFIGNSTAIQELFK	1xOxidation [M1]	2.57655e-09	4.59175e-05	2	3	1	Q13885; P68371	0	1873.94	16598778	Shared	High	2	0.0001233	1.996e-09	4.93	54.69
	FALSE	High	LTTPTYGDLNHLVSATMSGVTTCLR	1xCarbamidomethyl [C23]	2.80472e-12	4.59175e-05	4	5	1	Q13885; P04350; P07437; P68371	0	2708.34	392326496	Shared	High	3	0.0001233	1.986e-12	6.6	54.9
	FALSE	High	LTTPTYGDLNHLVSATMSGVTTCLR	1xCarbamidomethyl [C23]; 1xOxidation [M17]	6.8423e-14	4.59175e-05	4	5	1	Q13885; P04350; P07437; P68371	0	2724.33	17745246	Shared	High	3	0.0001233	4.615e-14	6.55	52.48
	FALSE	High	LHFFMPGFAPLTSR		5.7274e-07	4.59175e-05	6	8	1	Q13885; P04350; Q9BUF5; Q3ZCM7; P07437; P68371	0	1620.84	560834688	Shared	High	3	0.0001233	4.767e-07	4.1	54.04
	FALSE	High	LHFFMPGFAPLTSR	1xOxidation [M5]	1.05744e-09	4.59175e-05	6	8	1	Q13885; P04350; Q9BUF5; Q3ZCM7; P07437; P68371	0	1636.83	95121536	Shared	High	3	0.0001233	8.104e-10	5.21	52.19
	FALSE	High	LAVNMVPFPR		7.33624e-05	4.59175e-05	7	10	1	Q13885; Q13509; P04350; Q9BUF5; Q3ZCM7; P07437; P68371	0	1143.63	590468864	Shared	High	2	0.0001233	6.551e-05	2.98	52.23
	FALSE	High	LAVNMVPFPR	1xOxidation [M5]	2.57004e-05	4.59175e-05	7	10	1	Q13885; Q13509; P04350; Q9BUF5; Q3ZCM7; P07437; P68371	0	1159.63	54435268	Shared	High	2	0.0001233	2.266e-05	2.98	47.46
	FALSE	High	RISEQFTAMFR		2.66887e-05	4.59175e-05	5	6	1	Q13885; Q13509; P04350; P07437; P68371	1	1385.7	11667562	Shared	High	2	0.0001233	2.344e-05	3.04	46.44
	FALSE	High	SGPFGQIFRPDNFVFGQSGAGNNWAK		6.30512e-16	4.59175e-05	4	5	1	Q13885; P04350; P07437; P68371	0	2798.34	237389584	Shared	High	3	0.0001233	6.305e-16	10.19	53.92
	FALSE	High	FPGQLNADLRK		2.8854e-09	4.59175e-05	7	10	4	Q13885; Q13509; P04350; Q9BUF5; Q3ZCM7; P07437; P68371	1	1258.69	41767824	Shared	High	3	0.0001233	2.248e-09	4	34.4
	FALSE	High	FPGQLNADLR		1.23599e-05	4.59175e-05	7	10	4	Q13885; Q13509; P04350; Q9BUF5; Q3ZCM7; P07437; P68371	0	1130.6	271667872	Shared	High	2	0.0001233	1.075e-05	3.01	42.21
	FALSE	High	EVDEQMLNVQNK	1xOxidation [M6]	1.68636e-07	4.59175e-05	3	4	3	Q13885; P07437; P68371	0	1462.68	31243937	Shared	High	2	0.0001233	1.384e-07	3.48	34.98
	FALSE	High	EVDEQMLNVQNK		1.18275e-07	4.59175e-05	3	4	3	Q13885; P07437; P68371	0	1446.69	333665147	Shared	High	2	0.0001233	9.697e-08	3.9	34.97
	FALSE	High	EIVHIQAGQCGNQIGAK	1xCarbamidomethyl [C10]	1.8071e-09	4.59175e-05	3	4	1	Q13885; Q13509; P07437	0	1822.92	42454376	Shared	High	3	0.0001233	1.401e-09	5.23	31.96
	FALSE	High	AILVDLEPGTMDSVR	1xOxidation [M11]	1.34549e-08	4.59175e-05	3	4	1	Q13885; Q13509; P07437	0	1631.83	78471568	Shared	High	2	0.0001233	1.066e-08	3.6	50.83
	FALSE	High	GHYTEGAELVDSVLDVVR		1.23049e-10	4.59175e-05	4	5	1	Q13885; Q13509; P07437; P68371	0	1958.98	526991616	Shared	High	3	0.0001233	9.161e-11	5.52	54.43
	FALSE	High	NMMAACDPR	1xCarbamidomethyl [C6]	0.000217424	0.00012551	7	9	2	Q13885; Q13509; P04350; Q9BUF5; Q3ZCM7; P07437; P68371	0	1065.43	127930304	Shared	High	2	0.0001773	0.0001963	2.46	23.88
	FALSE	High	NMMAACDPR	1xCarbamidomethyl [C6]; 1xOxidation [M]	0.00124395	0.00012551	7	9	3	Q13885; Q13509; P04350; Q9BUF5; Q3ZCM7; P07437; P68371	0	1081.42	77012156	Shared	High	2	0.0001773	0.00115	2.62	16.55
	FALSE	High	NMMAACDPR	1xCarbamidomethyl [C6]; 2xOxidation [M2; M3]	0.000690195	0.00012551	7	9	2	Q13885; Q13509; P04350; Q9BUF5; Q3ZCM7; P07437; P68371	0	1097.42	2.59948e+07	Shared	High	2	0.0001773	0.0006343	2.32	23.88
	FALSE	High	YLTVAAIFR		0.000502588	0.00012551	1	2	1	Q13885	0	1053.61	9953403		High	2	0.0001773	0.0004605	2.7	53.84
	FALSE	High	TAVCDIPPR	1xCarbamidomethyl [C4]	9.26937e-05	0.00012551	5	7	13	Q13885; P04350; Q3ZCM7; P07437; P68371	0	1028.52	207731316	Shared	High	2	0.0001773	8.301e-05	2.87	28.26
	FALSE	High	KLAVNMVPFPR	1xOxidation [M6]	0.000962277	0.00012551	7	10	1	Q13885; Q13509; P04350; Q9BUF5; Q3ZCM7; P07437; P68371	1	1287.72	11200078	Shared	High	3	0.0001773	0.000891	2.72	40.68
	FALSE	High	IREEYPDR		0.0833135	0.00632862	4	7	1	Q13885; Q3ZCM7; P07437; P68371	1	1077.53	716829632	Shared	High	3	0.006156	0.08077	2.59	16.89
	FALSE	High	EEYPDR		0.115217	0.00822619	5	8	1	Q13885; Q13509; Q3ZCM7; P07437; P68371	0	808.347	19618152	Shared	High	2	0.008148	0.1118	1.81	14.46
FALSE	High	Master Protein	P55072	Transitional endoplasmic reticulum ATPase OS=Homo sapiens OX=9606 GN=VCP PE=1 SV=4	0	242.055	56	37	46	37	806	89.3	5.26	164.21	37	0	1617719985	1
	Checked	Confidence	Sequence	Modifications	Qvality PEP	Qvality q-value	# Protein Groups	# Proteins	# PSMs	Master Protein Accessions	# Missed Cleavages	Theo. MH+ [Da]	Abundances (Normalized): F2: Sample	Quan Info	Confidence (by Search Engine): Sequest HT	Charge (by Search Engine): Sequest HT	Percolator q-Value (by Search Engine): Sequest HT	Percolator PEP (by Search Engine): Sequest HT	XCorr (by Search Engine): Sequest HT	Top Apex RT [min]
	FALSE	High	LQDEIQNMKEEMAR		1.76772e-10	4.59175e-05	1	1	1	P08670	1	1734.81	8869603		High	2	0.0001233	1.324e-10	5.17	37.96
	FALSE	High	LQDEIQNMKEEMAR	2xOxidation [M8; M12]	2.92571e-07	4.59175e-05	1	1	2	P08670	1	1766.8	6.93362e+06		High	3	0.0001233	2.417e-07	3.6	37.97
	FALSE	High	LQEEMLQREEAENTLQSFR		2.8208e-09	4.59175e-05	1	1	1	P08670	1	2351.13		No Quan Values	High	3	0.0001233	2.201e-09	5.28
	FALSE	High	ISLPLPNFSSLNLR		1.84623e-07	4.59175e-05	1	1	1	P08670	0	1570.9	15792326		High	3	0.0001233	1.517e-07	4.73	55.98
	FALSE	High	LLQDSVDFSLADAINTEFK		1.33864e-12	4.59175e-05	1	1	1	P08670	0	2126.07	27178480		High	2	0.0001233	9.369e-13	6.3	55.85
	FALSE	High	ILLAELEQLKGQGK		3.3789e-08	4.59175e-05	1	1	1	P08670	1	1539.91	10256812		High	3	0.0001233	2.721e-08	4.71	50.4
	FALSE	High	ILLAELEQLK		8.34782e-06	4.59175e-05	1	1	1	P08670	0	1169.71	276934656		High	2	0.0001233	7.235e-06	3.02	53.41
	FALSE	High	NLQEAEEWYK		4.70035e-05	4.59175e-05	1	2	2	P08670	0	1309.61	142687920		High	2	0.0001233	4.156e-05	3	41.14
	FALSE	High	MALDIEIATYR		3.01352e-06	4.59175e-05	1	2	1	P08670	0	1295.67	24287174		High	2	0.0001233	2.572e-06	3.58	52.46
	FALSE	High	MALDIEIATYR	1xOxidation [M1]	8.8007e-06	4.59175e-05	1	2	1	P08670	0	1311.66		No Quan Values	High	2	0.0001233	7.62e-06	3.42
	FALSE	High	KLHEEEIQELQAQIQEQHVQIDVDVSKPDLTAALR		6.30512e-16	4.59175e-05	1	1	1	P08670	1	4051.11		No Quan Values	High	5	0.0001233	6.305e-16	8.99
	FALSE	High	KVESLQEEIAFLK		2.09627e-05	4.59175e-05	1	1	1	P08670	1	1533.85	102397776		High	3	0.0001233	1.838e-05	4.93	51.27
	FALSE	High	KVESLQEEIAFLKK		3.3093e-11	4.59175e-05	1	1	1	P08670	2	1661.95	12046457		High	3	0.0001233	2.43e-11	6.31	46.07
	FALSE	High	LHEEEIQELQAQIQEQHVQIDVDVSKPDLTAALR		6.30512e-16	4.59175e-05	1	1	1	P08670	0	3923.01		No Quan Values	High	5	0.0001233	6.305e-16	6.34
	FALSE	High	LGDLYEEEMR	1xOxidation [M9]	3.44954e-05	4.59175e-05	1	1	1	P08670	0	1270.56	4757734		High	2	0.0001233	3.047e-05	2.73	32.93
	FALSE	High	LGDLYEEEMR		4.45851e-05	4.59175e-05	1	1	1	P08670	0	1254.57	92579688		High	2	0.0001233	3.941e-05	3.36	39.76
	FALSE	High	VESLQEEIAFLK		7.56767e-06	4.59175e-05	1	1	1	P08670	0	1405.76		No Quan Values	High	2	0.0001233	6.52e-06	2.67
	FALSE	High	VEVERDNLAEDIMR		3.69695e-07	4.59175e-05	1	1	1	P08670	1	1688.83	16214191		High	3	0.0001233	3.062e-07	4.53	43.63
	FALSE	High	QVQSLTCEVDALK	1xCarbamidomethyl [C7]	4.02189e-09	4.59175e-05	1	1	1	P08670	0	1490.75	94488304		High	2	0.0001233	3.144e-09	4.17	45.19
	FALSE	High	QDVDNASLAR		1.90037e-05	4.59175e-05	1	1	1	P08670	0	1088.53	122000816		High	2	0.0001233	1.664e-05	3.27	21.53
	FALSE	High	TNEKVELQELNDR		1.0961e-06	4.59175e-05	1	2	1	P08670	1	1587.8	20751088		High	3	0.0001233	9.243e-07	4.24	31.17
	FALSE	High	SLYASSPGGVYATR		1.29487e-07	4.59175e-05	1	1	1	P08670	0	1428.71	110860936		High	2	0.0001233	1.06e-07	3.7	35.52
	FALSE	High	DGQVINETSQHHDDLE		1.01704e-07	4.59175e-05	1	1	1	P08670	0	1836.8	15222374		High	3	0.0001233	8.329e-08	4.76	26.79
	FALSE	High	ETNLDSLPLVDTHSK		1.46018e-06	4.59175e-05	1	1	1	P08670	0	1668.84	140205680		High	3	0.0001233	1.233e-06	3.81	45.19
	FALSE	High	EEAENTLQSFR		2.57182e-06	4.59175e-05	1	1	2	P08670	0	1323.62	111159320		High	2	0.0001233	2.194e-06	3.31	35.63
	FALSE	High	EMEENFAVEAANYQDTIGR		7.26373e-13	4.59175e-05	1	1	1	P08670	0	2186.97	15177630		High	2	0.0001233	5.059e-13	6.5	51.04
	FALSE	High	QVDQLTNDK		0.000217424	0.00012551	1	1	1	P08670	0	1060.53	103302240		High	2	0.0001773	0.0001973	3.16	18.88
	FALSE	High	QQYESVAAK		0.000567139	0.00012551	1	1	1	P08670	0	1023.51	105728432		High	2	0.0001773	0.0005187	2.67	17.78
	FALSE	High	MFGGPGTASRPSSSR		0.000403749	0.00012551	1	1	1	P08670	0	1494.71	10744568		High	3	0.0001773	0.0003692	2.75	22.55
	FALSE	High	VELQELNDR		0.000256692	0.00012551	1	2	1	P08670	0	1115.57	96032336		High	2	0.0001773	0.0002324	2.77	33.46
	FALSE	High	RQVDQLTNDK		9.1997e-05	0.00012551	1	1	1	P08670	1	1216.63	15203184		High	2	0.0001773	8.21e-05	3.68	15.87
	FALSE	High	LQDEIQNMK	1xOxidation [M8]	0.000357808	0.00012551	1	1	1	P08670	0	1134.55	1.77192e+06		High	2	0.0001773	0.0003256	1.7	20.2
	FALSE	High	LQDEIQNMK		0.000300779	0.00012551	1	1	1	P08670	0	1118.55	28772632		High	2	0.0001773	0.0002728	2.98	29.03
	FALSE	High	KLLEGEESR		0.000368778	0.00012551	2	5	1	P08670; P05787	1	1060.56	480577600	Shared	High	2	0.0001773	0.0003357	3.12	17.01
	FALSE	High	LQEEMLQR		0.0023437	0.000300375	1	1	1	P08670	0	1046.53	75349480		High	2	0.0003431	0.002184	2.55	29.58
	FALSE	High	LQEEMLQR	1xOxidation [M5]	0.00274495	0.000300375	1	1	2	P08670	0	1062.52	1.16849e+07		High	2	0.0003431	0.002573	2.01	29.59
	FALSE	High	FADLSEAANR		0.00207763	0.000300375	1	1	1	P08670	0	1093.53	198602928		High	2	0.0003431	0.001939	1.93	31.83
	FALSE	High	DNLAEDIMR	1xOxidation [M8]	0.00387834	0.000363586	1	1	2	P08670	0	1092.5	19732573		High	2	0.0004	0.003649	2.38	34.95
	FALSE	High	LLEGEESR		0.00471345	0.000363586	2	6	2	P08670; P05787	0	932.468	809252224	Shared	High	2	0.0004	0.004451	2.33	20.15
	FALSE	High	EYQDLLNVK		0.00474891	0.000363586	1	6	1	P08670	0	1121.58	176277008		High	2	0.0004	0.004478	2.22	43.39
	FALSE	High	DNLAEDIMR		0.00508015	0.000439547	1	1	1	P08670	0	1076.5	119703088		High	2	0.0004723	0.004775	2.02	48.15
	FALSE	High	SYVTTSTR		0.00850333	0.000810404	1	1	1	P08670	0	914.458	142676048		High	2	0.0008259	0.008068	1.95	17.67
	FALSE	High	EKLQEEMLQR		0.0187248	0.00186165	1	1	1	P08670	1	1303.67	15991365		High	3	0.001831	0.01797	1.96	29.06
	FALSE	High	FANYIDK		0.0201421	0.00206536	1	1	1	P08670	0	870.436	129335376		High	2	0.002025	0.01933	1.86	30.12
	FALSE	High	TYSLGSALRPSTSR		0.0388941	0.00349272	1	1	1	P08670	0	1495.79	96768960		High	3	0.003401	0.03743	2.21	35.15
	FALSE	High	QESTEYRR		0.0617738	0.00451676	1	1	1	P08670	1	1068.51	11928959		High	3	0.004428	0.05969	1.85	11.65
	FALSE	High	SVSSSSYR		0.102172	0.0072843	1	1	1	P08670	0	872.411	54599436		High	2	0.007208	0.09918	1.74	13.22
FALSE	High	Master Protein	P11216	Glycogen phosphorylase, brain form OS=Homo sapiens OX=9606 GN=PYGB PE=1 SV=5	0	235.607	52	38	41	31	843	96.6	6.86	146.6	38	7	1.44755e+09	1
	Checked	Confidence	Sequence	Modifications	Qvality PEP	Qvality q-value	# Protein Groups	# Proteins	# PSMs	Master Protein Accessions	# Missed Cleavages	Theo. MH+ [Da]	Abundances (Normalized): F2: Sample	Quan Info	Confidence (by Search Engine): Sequest HT	Charge (by Search Engine): Sequest HT	Percolator q-Value (by Search Engine): Sequest HT	Percolator PEP (by Search Engine): Sequest HT	XCorr (by Search Engine): Sequest HT	Top Apex RT [min]
	FALSE	High	ISIEMHGTLEDQLSHLR		5.12997e-12	4.59175e-05	1	1	1	P12814	0	1979	12071979		High	4	0.0001233	3.677e-12	4.96	50.5
	FALSE	High	LSNRPAFMPSEGR		2.55072e-05	4.59175e-05	1	1	1	P12814	0	1461.73	19394586		High	3	0.0001233	2.24e-05	3.93	32.05
	FALSE	High	LMLLLEVISGER		1.20984e-07	4.59175e-05	2	4	1	P12814; O43707	0	1372.79	11529056	Shared	High	2	0.0001233	9.878e-08	3.5	57.75
	FALSE	High	LMLLLEVISGER	1xOxidation [M2]	3.52852e-05	4.59175e-05	2	4	1	P12814; O43707	0	1388.78		No Quan Values	High	2	0.0001233	3.12e-05	3.16
	FALSE	High	MTLGMIWTIILR	2xOxidation [M1; M5]	6.61456e-08	4.59175e-05	2	4	1	P12814; O43707	0	1479.81	37888704	Shared	High	2	0.0001233	5.37e-08	4.03	57.37
	FALSE	High	MLDAEDIVGTARPDEK		3.69921e-08	4.59175e-05	1	1	1	P12814	0	1759.85	20043182		High	3	0.0001233	2.989e-08	3.93	44.03
	FALSE	High	KHEAFESDLAAHQDR		3.21481e-13	4.59175e-05	2	3	1	P12814; O43707	1	1753.83	6935501	Shared	High	2	0.0001233	2.214e-13	5.42	20.89
	FALSE	High	LAILGIHNEVSK		9.41925e-06	4.59175e-05	1	1	1	P12814	0	1293.75	45498104		High	3	0.0001233	8.141e-06	2.52	41.69
	FALSE	High	KTFTAWCNSHLR	1xCarbamidomethyl [C7]	5.56047e-08	4.59175e-05	2	4	1	P12814; O43707	1	1520.74	31597262	Shared	High	3	0.0001233	4.513e-08	3.12	29.4
	FALSE	High	HEAFESDLAAHQDR		1.36066e-14	4.59175e-05	2	4	1	P12814; O43707	0	1625.73	6.39534e+06	Shared	High	3	0.0001233	8.958e-15	7.15	24.99
	FALSE	High	HRPELIDYGK		3.98678e-07	4.59175e-05	1	1	1	P12814	0	1227.65	23412992		High	3	0.0001233	3.309e-07	4.19	25.28
	FALSE	High	HTNYTMEHIR		9.28973e-08	4.59175e-05	2	3	2	P12814; O43707	0	1301.61	129209832	Shared	High	3	0.0001233	7.565e-08	3.78	19.56
	FALSE	High	LLETIDQLYLEYAK		1.79351e-09	4.59175e-05	1	1	1	P12814	0	1711.92	20406526		High	2	0.0001233	1.386e-09	4.72	55.29
	FALSE	High	IDQLEGDHQLIQEALIFDNK		6.30512e-16	4.59175e-05	1	1	1	P12814	0	2339.19	13106731		High	3	0.0001233	6.305e-16	7.92	53.16
	FALSE	High	LASDLLEWIR		2.21149e-06	4.59175e-05	2	2	1	P12814; O43707	0	1215.67	404955968	Shared	High	2	0.0001233	1.885e-06	3.67	55.46
	FALSE	High	ICDQWDNLGALTQK	1xCarbamidomethyl [C2]	6.98194e-10	4.59175e-05	1	1	1	P12814	0	1661.8	3.90363e+06		High	2	0.0001233	5.341e-10	4.21	50.58
	FALSE	High	VGWEQLLTTIAR		1.91723e-07	4.59175e-05	2	2	1	P12814; O43707	0	1386.77	391698720	Shared	High	2	0.0001233	1.584e-07	3.81	56.45
	FALSE	High	VPENTMHAMQQK		1.72498e-07	4.59175e-05	1	1	1	P12814	0	1413.66	7.47371e+06		High	3	0.0001233	1.42e-07	3.37	20.06
	FALSE	High	RDQALTEEHAR		3.75777e-09	4.59175e-05	1	1	1	P12814	1	1325.66	25350512		High	3	0.0001233	2.923e-09	5.39	12.11
	FALSE	High	NVNIQNFHISWK		4.49849e-07	4.59175e-05	1	1	1	P12814	0	1499.78	14804967		High	3	0.0001233	3.738e-07	3.79	50.73
	FALSE	High	TFTAWCNSHLR	1xCarbamidomethyl [C6]	1.58658e-06	4.59175e-05	2	4	1	P12814; O43707	0	1392.65	52274728	Shared	High	3	0.0001233	1.344e-06	2.96	36.31
	FALSE	High	TINEVENQILTR		3.45417e-07	4.59175e-05	2	2	2	P12814; O43707	0	1429.76	201825420	Shared	High	2	0.0001233	2.865e-07	3.54	44.25
	FALSE	High	CQLEINFNTLQTK	1xCarbamidomethyl [C1]	2.00605e-07	4.59175e-05	2	4	1	P12814; O43707	0	1608.81	33891024	Shared	High	2	0.0001233	1.653e-07	4.21	51.25
	FALSE	High	DGLGFCALIHR	1xCarbamidomethyl [C6]	1.05483e-05	4.59175e-05	1	1	1	P12814	0	1258.64	10575936		High	3	0.0001233	9.142e-06	3.67	51.19
	FALSE	High	ASIHEAWTDGK		6.65081e-05	4.59175e-05	2	2	2	P12814; O43707	0	1214.58	9.11819e+07	Shared	High	3	0.0001233	5.916e-05	2.14	25.72
	FALSE	High	ASFNHFDRDHSGTLGPEEFK		1.01642e-06	4.59175e-05	1	1	1	P12814	1	2291.05	4345246		High	4	0.0001233	8.588e-07	3.66	34.87
	FALSE	High	EGLLLWCQR	1xCarbamidomethyl [C7]	5.93909e-05	4.59175e-05	2	4	1	P12814; O43707	0	1174.6	148396208	Shared	High	2	0.0001233	5.27e-05	3.2	52.57
	FALSE	High	ETADTDTADQVMASFK		6.77844e-11	4.59175e-05	1	1	1	P12814	0	1729.76	7688499		High	2	0.0001233	5e-11	4.93	48.58
	FALSE	High	ELPPDQAEYCIAR	1xCarbamidomethyl [C10]	1.62291e-06	4.59175e-05	2	2	3	P12814; O43707	0	1561.73	36801363	Shared	High	2	0.0001233	1.376e-06	2.82	38.63
	FALSE	High	FAIQDISVEETSAK		5.60601e-09	4.59175e-05	2	4	2	P12814; O43707	0	1537.77	233508816	Shared	High	2	0.0001233	4.405e-09	3.9	48.5
	FALSE	High	AGTQIENIEEDFR		9.28973e-08	4.59175e-05	1	3	1	P12814	0	1521.72	4.87444e+06		High	2	0.0001233	7.547e-08	4.37	48.84
	FALSE	High	AIMTYVSSFYHAFSGAQK	1xOxidation [M3]	2.37562e-12	4.59175e-05	2	2	1	P12814; O43707	0	2023.96	8925142	Shared	High	3	0.0001233	1.684e-12	5.87	52.22
	FALSE	High	AIMTYVSSFYHAFSGAQK		1.95233e-12	4.59175e-05	2	2	1	P12814; O43707	0	2007.96	70019360	Shared	High	3	0.0001233	1.375e-12	5.17	53.99
	FALSE	High	GISQEQMNEFR		6.70118e-05	4.59175e-05	1	1	1	P12814	0	1338.61	14245951		High	2	0.0001233	5.987e-05	3.11	34.78
	FALSE	High	NYITMDELR		0.000245328	0.00012551	1	1	1	P12814	0	1154.55	12421297		High	2	0.0001773	0.000223	2.52	43.75
	FALSE	High	ATLPDADKER		0.00042246	0.00012551	1	1	1	P12814	1	1115.57	31118172		High	3	0.0001773	0.0003844	2.71	18.11
	FALSE	High	DQALTEEHAR		0.000602461	0.00012551	1	1	1	P12814	0	1169.55	3.26251e+06		High	3	0.0001773	0.0005547	1.62	15.25
	FALSE	High	DHSGTLGPEEFK		0.00120694	0.00012551	1	1	1	P12814	0	1316.61	3604304		High	3	0.0001773	0.001121	3.19	31.58
	FALSE	High	DLLLDPAWEK		0.000947851	0.00012551	2	4	1	P12814; O43707	0	1199.63	24502936	Shared	High	2	0.0001773	0.0008738	2.56	53.42
	FALSE	High	HTNYTMEHIR	1xOxidation [M6]	0.00128208	0.00012551	2	3	2	P12814; O43707	0	1317.6	57620086	Shared	High	3	0.0001773	0.001184	1.72	14.06
	FALSE	High	LVSIGAEEIVDGNVK		0.000120705	0.00012551	1	2	1	P12814	0	1542.84		No Quan Values	High	2	0.0001773	0.0001082	2.92
	FALSE	High	GYEEWLLNEIR		0.000533888	0.00012551	2	3	1	P12814; O43707	0	1421.71		No Quan Values	High	3	0.0001773	0.0004891	3.31
	FALSE	High	QKDYETATLSEIK		0.0041183	0.000363586	1	1	1	P12814	1	1525.77	7719922		High	3	0.0004	0.003873	3.24	33.98
	FALSE	High	TIPWLENR		0.0245101	0.0026367	1	2	1	P12814	0	1028.55	23078008		High	2	0.00257	0.02355	0.9	50.03
	FALSE	High	LHKPPK		0.0317979	0.00311492	1	1	1	P12814	0	719.456	1.61317e+06		High	2	0.003026	0.03052	1.43	9.6
FALSE	High	Master Protein	P38646	Stress-70 protein, mitochondrial OS=Homo sapiens OX=9606 GN=HSPA9 PE=1 SV=2	0	230.58	52	33	46	32	679	73.6	6.16	147.2	33	0	1.29783e+09	1
	Checked	Confidence	Sequence	Modifications	Qvality PEP	Qvality q-value	# Protein Groups	# Proteins	# PSMs	Master Protein Accessions	# Missed Cleavages	Theo. MH+ [Da]	Abundances (Normalized): F2: Sample	Quan Info	Confidence (by Search Engine): Sequest HT	Charge (by Search Engine): Sequest HT	Percolator q-Value (by Search Engine): Sequest HT	Percolator PEP (by Search Engine): Sequest HT	XCorr (by Search Engine): Sequest HT	Top Apex RT [min]
	FALSE	High	ISAPNVDFNLEGPK		1.28435e-06	4.59175e-05	1	1	1	Q09666	0	1500.77	10764482		High	2	0.0001233	1.083e-06	3.73	50.61
	FALSE	High	LPTGQISGPEIK		2.11358e-06	4.59175e-05	1	1	1	Q09666	0	1239.69	9831021		High	2	0.0001233	1.796e-06	3.51	38.15
	FALSE	High	LPSGSGAASPTGSAVDIR		5.25706e-15	4.59175e-05	1	1	1	Q09666	0	1642.84	3.19764e+06		High	2	0.0001233	3.416e-15	4.96	35.29
	FALSE	High	LPQFGISTPGSDLHVNAK		2.95688e-12	4.59175e-05	1	1	1	Q09666	0	1880.99	7.07697e+06		High	3	0.0001233	2.104e-12	4.71	48.07
	FALSE	High	ISMPDFDLHLK		8.53898e-06	4.59175e-05	1	1	1	Q09666	0	1315.67		No Quan Values	High	3	0.0001233	7.378e-06	3.23
	FALSE	High	ISMPDVDLHLK		5.30772e-06	4.59175e-05	1	1	1	Q09666	0	1267.67	17817818		High	3	0.0001233	4.57e-06	3.53	49.5
	FALSE	High	LNVGAPDVTLR		1.25478e-05	4.59175e-05	1	1	1	Q09666	0	1154.65	12547109		High	2	0.0001233	1.094e-05	2.26	43.83
	FALSE	High	LKGPQITGPSLEGDLGLK		7.75533e-09	4.59175e-05	1	1	1	Q09666	1	1823.03	5.58185e+06		High	3	0.0001233	6.109e-09	5.42	50.05
	FALSE	High	IKGDVPSVGLEGPDVDLQGPEAK		7.88771e-12	4.59175e-05	1	1	1	Q09666	1	2320.2	4829481		High	3	0.0001233	5.647e-12	6.8	47.33
	FALSE	High	VGGSGVNVNAK		2.06487e-05	4.59175e-05	1	1	1	Q09666	0	1001.54	12382544		High	2	0.0001233	1.813e-05	3.4	18.1
	FALSE	High	VHAPGLNLSGVGGK		6.8546e-05	4.59175e-05	1	1	1	Q09666	0	1305.73	197068160		High	3	0.0001233	6.118e-05	3.06	36.87
	FALSE	High	VESEIKVPDVELK		6.46648e-08	4.59175e-05	1	1	1	Q09666	1	1484.82	5.20998e+06		High	3	0.0001233	5.253e-08	3.48	44.8
	FALSE	High	VDIDAPDVDVHGPDWHLK		4.99673e-06	4.59175e-05	1	1	1	Q09666	0	2027.98	6015469		High	4	0.0001233	4.307e-06	3.96	47.46
	FALSE	High	VDIETPNLEGTLTGPR		5.82161e-09	4.59175e-05	1	1	1	Q09666	0	1711.89	7197476		High	2	0.0001233	4.554e-09	3.86	51.1
	FALSE	High	VDINTPDVDVHGPDWHLK		6.45308e-05	4.59175e-05	1	1	1	Q09666	0	2057.01	4.16504e+06		High	4	0.0001233	5.75e-05	2.55	46.27
	FALSE	High	VTAPDVDLHLK		8.53116e-05	4.59175e-05	1	1	1	Q09666	0	1207.67	4178331		High	3	0.0001233	7.608e-05	3.22	39.98
	FALSE	High	VSVGAPDLSLEASEGSIK		2.65714e-10	4.59175e-05	1	1	1	Q09666	0	1758.91	8.26326e+06		High	2	0.0001233	1.998e-10	4.92	49.31
	FALSE	High	GEGPEFDVNLSK		3.92171e-05	4.59175e-05	1	1	1	Q09666	0	1291.62		No Quan Values	High	2	0.0001233	3.475e-05	2.18
	FALSE	High	GEGPDVDVNLPK		4.88108e-05	4.59175e-05	1	1	1	Q09666	0	1239.62	9312114		High	2	0.0001233	4.341e-05	2.91	39.98
	FALSE	High	EMGVDVHFPK		6.70118e-05	4.59175e-05	1	1	1	Q09666	0	1158.56	4354747		High	3	0.0001233	5.948e-05	2.27	40.75
	FALSE	High	FAGGLHFSGPK		1.00877e-06	4.59175e-05	1	1	1	Q09666	0	1117.58	8625989		High	3	0.0001233	8.515e-07	3.16	35.73
	FALSE	High	GGQIGLQAPGLSVSGPQGHLESGSGK		6.30512e-16	4.59175e-05	1	1	1	Q09666	0	2418.24	5741076		High	3	0.0001233	6.305e-16	7.81	44.17
	FALSE	High	MPDVDISVPK		0.000347165	0.00012551	1	1	1	Q09666	0	1100.57	13201777		High	2	0.0001773	0.0003163	1.99	45.76
	FALSE	High	ADVDVSGPK		0.00132139	0.00012551	1	1	1	Q09666	0	887.447	4.63288e+06		High	2	0.0001773	0.001229	2.08	20.23
	FALSE	High	ADLDVSGPK		0.00164464	0.00012551	1	1	2	Q09666	0	901.463	1.85592e+07		High	2	0.0001773	0.00153	2.49	25.1
	FALSE	High	VSAPGVQGDVK		0.00102996	0.00012551	1	1	1	Q09666	0	1056.57	3.9434e+06		High	2	0.0001773	0.0009493	2.42	24.71
	FALSE	High	VSAPEVSVGHK		0.000329296	0.00012551	1	1	1	Q09666	0	1109.59	4.90493e+06		High	3	0.0001773	0.0002996	2.88	24
	FALSE	High	ISMPDLDLNLK		0.000510237	0.00012551	1	1	1	Q09666	0	1258.67	6505795		High	2	0.0001773	0.0004653	2.49	53.01
	FALSE	High	ISMPDVDLHVK		0.000438715	0.00012551	1	1	1	Q09666	0	1253.66	4.35436e+06		High	3	0.0001773	0.0004011	2.84	45.55
	FALSE	High	FGTFGGLGSK		0.000558637	0.00012551	1	1	1	Q09666	0	970.499	13984333		High	2	0.0001773	0.0005132	2.61	41.01
	FALSE	High	ANVDISAPK		0.00219012	0.000300375	1	1	1	Q09666	0	914.494	3568232		High	2	0.0003431	0.002045	2.7	26.48
	FALSE	High	GPQVSSALNLDTSK		0.00219012	0.000300375	1	1	1	Q09666	0	1416.73	8421024		High	2	0.0003431	0.00204	2.64	38.4
	FALSE	High	VPGIDATTK		0.00460864	0.000363586	1	1	1	Q09666	0	901.499	47881128		High	2	0.0004	0.004349	1.8	25.86
	FALSE	High	GPQVSGELK		0.00474891	0.000363586	1	1	1	Q09666	0	914.494	7.77853e+06		High	2	0.0004	0.004468	2.55	22.41
	FALSE	High	GPGVDVNLK		0.00674961	0.000591211	1	1	1	Q09666	0	898.499	5963971		High	2	0.0006169	0.00638	2.58	32.3
	FALSE	High	GDISISGPK		0.00690242	0.000591211	1	1	1	Q09666	0	873.468	1.96845e+06		High	2	0.0006169	0.006541	2.41	28.06
	FALSE	High	GGVDVTLPR		0.00915942	0.000810404	1	1	1	Q09666	0	913.51	4756773		High	2	0.0008259	0.008681	1.84	37.93
	FALSE	High	GDVDVSLPK		0.0136585	0.00108504	1	1	1	Q09666	0	929.494	3852624		High	2	0.001088	0.01298	2.21	35.71
	FALSE	High	FNFSKPK		0.0165346	0.00144054	1	1	1	Q09666	0	867.472	2341317		High	2	0.001427	0.01585	2	25.01
	FALSE	High	FSMPGFK		0.0197063	0.00192714	1	1	1	Q09666	0	813.396	34541936		High	2	0.001893	0.01886	1.99	46.62
	FALSE	High	GPQVALK		0.0199958	0.00199835	1	1	1	Q09666	0	712.435	4808909		High	2	0.001961	0.01909	2.45	23.01
	FALSE	High	ISMPDVDFNLK		0.0204378	0.00206536	1	1	1	Q09666	0	1278.64	20075346		High	2	0.002025	0.01962	1.68	52.54
	FALSE	High	FSVPGFK		0.0219808	0.00233473	1	1	1	Q09666	0	781.424	7.05245e+06		High	2	0.002282	0.02102	2.19	46.65
	FALSE	High	MPEMNIK		0.0252312	0.0026367	1	1	1	Q09666	0	862.416	10800593		High	2	0.00257	0.02417	1.41	33.29
	FALSE	High	GSLGATGEIK		0.0349194	0.00343516	1	1	1	Q09666	0	932.505		No Quan Values	High	2	0.003332	0.03352	2.08
	FALSE	High	FSMPGFK	1xOxidation [M3]	0.0372538	0.00349272	1	1	1	Q09666	0	829.391	2.36491e+06		High	2	0.003401	0.036	0.97	29.66
	FALSE	High	FSMPSLK		0.0452072	0.00355185	1	1	1	Q09666	0	809.423	7.05078e+06		High	2	0.003449	0.04357	1.88	44.94
	FALSE	High	LPDMSVK		0.0492482	0.0037228	1	1	1	Q09666	0	789.418	4.77996e+06		High	2	0.003669	0.04773	1.61	31.86
	FALSE	High	FTFSGR		0.0532542	0.00416427	1	1	1	Q09666	0	714.357	9162344		High	2	0.004091	0.05163	1.18	30.59
	FALSE	High	VKGDVDVSVPK		0.0681451	0.005267	1	1	1	Q09666	1	1142.64	1827461		High	3	0.005082	0.06611	2.05	26.15
FALSE	High	Master Protein	P22314	Ubiquitin-like modifier-activating enzyme 1 OS=Homo sapiens OX=9606 GN=UBA1 PE=1 SV=3	0	227.257	40	34	37	34	1058	117.8	5.76	137.39	34	0	1.02439e+09	1
	Checked	Confidence	Sequence	Modifications	Qvality PEP	Qvality q-value	# Protein Groups	# Proteins	# PSMs	Master Protein Accessions	# Missed Cleavages	Theo. MH+ [Da]	Abundances (Normalized): F2: Sample	Quan Info	Confidence (by Search Engine): Sequest HT	Charge (by Search Engine): Sequest HT	Percolator q-Value (by Search Engine): Sequest HT	Percolator PEP (by Search Engine): Sequest HT	XCorr (by Search Engine): Sequest HT	Top Apex RT [min]
	FALSE	High	ISEQFTAMFR		3.44954e-05	4.59175e-05	5	6	1	Q13885; Q13509; P04350; P07437; P68371	0	1229.6	420754688	Shared	High	2	0.0001233	3.045e-05	3.62	51.45
	FALSE	High	ISEQFTAMFR	1xOxidation [M8]	8.27754e-05	4.59175e-05	5	6	1	Q13885; Q13509; P04350; P07437; P68371	0	1245.59	85478512	Shared	High	2	0.0001233	7.365e-05	2.54	42.61
	FALSE	High	IMNTFSVVPSPK		1.79022e-06	4.59175e-05	4	4	2	Q13509; P04350; P07437; P68371	0	1319.7	574707712	Shared	High	2	0.0001233	1.517e-06	3.02	48.48
	FALSE	High	IMNTFSVVPSPK	1xOxidation [M2]	1.63521e-06	4.59175e-05	4	4	2	Q13509; P04350; P07437; P68371	0	1335.7	89667328	Shared	High	2	0.0001233	1.383e-06	3.44	43.32
	FALSE	High	MREIVHLQAGQCGNQIGAK	1xCarbamidomethyl [C12]; 1xOxidation [M1]	2.33147e-06	4.59175e-05	2	2	1	P04350; P68371	1	2126.06	1.42572e+06	Shared	High	4	0.0001233	1.99e-06	3.17	28.04
	FALSE	High	LTTPTYGDLNHLVSATMSGVTTCLR	1xCarbamidomethyl [C23]	2.80472e-12	4.59175e-05	4	5	1	Q13885; P04350; P07437; P68371	0	2708.34	392326496	Shared	High	3	0.0001233	1.986e-12	6.6	54.9
	FALSE	High	LTTPTYGDLNHLVSATMSGVTTCLR	1xCarbamidomethyl [C23]; 1xOxidation [M17]	6.8423e-14	4.59175e-05	4	5	1	Q13885; P04350; P07437; P68371	0	2724.33	17745246	Shared	High	3	0.0001233	4.615e-14	6.55	52.48
	FALSE	High	LHFFMPGFAPLTSR		5.7274e-07	4.59175e-05	6	8	1	Q13885; P04350; Q9BUF5; Q3ZCM7; P07437; P68371	0	1620.84	560834688	Shared	High	3	0.0001233	4.767e-07	4.1	54.04
	FALSE	High	LHFFMPGFAPLTSR	1xOxidation [M5]	1.05744e-09	4.59175e-05	6	8	1	Q13885; P04350; Q9BUF5; Q3ZCM7; P07437; P68371	0	1636.83	95121536	Shared	High	3	0.0001233	8.104e-10	5.21	52.19
	FALSE	High	LAVNMVPFPR		7.33624e-05	4.59175e-05	7	10	1	Q13885; Q13509; P04350; Q9BUF5; Q3ZCM7; P07437; P68371	0	1143.63	590468864	Shared	High	2	0.0001233	6.551e-05	2.98	52.23
	FALSE	High	LAVNMVPFPR	1xOxidation [M5]	2.57004e-05	4.59175e-05	7	10	1	Q13885; Q13509; P04350; Q9BUF5; Q3ZCM7; P07437; P68371	0	1159.63	54435268	Shared	High	2	0.0001233	2.266e-05	2.98	47.46
	FALSE	High	RISEQFTAMFR		2.66887e-05	4.59175e-05	5	6	1	Q13885; Q13509; P04350; P07437; P68371	1	1385.7	11667562	Shared	High	2	0.0001233	2.344e-05	3.04	46.44
	FALSE	High	SGPFGQIFRPDNFVFGQSGAGNNWAK		6.30512e-16	4.59175e-05	4	5	1	Q13885; P04350; P07437; P68371	0	2798.34	237389584	Shared	High	3	0.0001233	6.305e-16	10.19	53.92
	FALSE	High	FPGQLNADLRK		2.8854e-09	4.59175e-05	7	10	4	Q13885; Q13509; P04350; Q9BUF5; Q3ZCM7; P07437; P68371	1	1258.69	41767824	Shared	High	3	0.0001233	2.248e-09	4	34.4
	FALSE	High	FPGQLNADLR		1.23599e-05	4.59175e-05	7	10	4	Q13885; Q13509; P04350; Q9BUF5; Q3ZCM7; P07437; P68371	0	1130.6	271667872	Shared	High	2	0.0001233	1.075e-05	3.01	42.21
	FALSE	High	AVLVDLEPGTMDSVR		2.11617e-08	4.59175e-05	3	3	1	P04350; Q3ZCM7; P68371	0	1601.82		No Quan Values	High	2	0.0001233	1.694e-08	4.51
	FALSE	High	FWEVISDEHGIDPTGTYHGDSDLQLER		6.30512e-16	4.59175e-05	2	2	1	P04350; P68371	0	3116.42	29137946	Shared	High	4	0.0001233	6.305e-16	6.02	51.25
	FALSE	High	EAESCDCLQGFQLTHSLGGGTGSGMGTLLISK	2xCarbamidomethyl [C5; C7]	6.30512e-16	4.59175e-05	4	4	1	P04350; P07437; P68371	0	3311.53	38867676	Shared	High	3	0.0001233	6.305e-16	7.88	52.87
	FALSE	High	GHYTEGAELVDAVLDVVR		7.30538e-10	4.59175e-05	2	2	1	P04350; Q9BUF5	0	1942.99	31324934	Shared	High	3	0.0001233	5.57e-10	5.18	55.8
	FALSE	High	ALTVPELTQQMFDAK	1xOxidation [M11]	2.06753e-07	4.59175e-05	3	3	1	Q13509; P04350; P68371	0	1707.86	11876643	Shared	High	2	0.0001233	1.702e-07	3.28	51.02
	FALSE	High	NMMAACDPR	1xCarbamidomethyl [C6]	0.000217424	0.00012551	7	9	2	Q13885; Q13509; P04350; Q9BUF5; Q3ZCM7; P07437; P68371	0	1065.43	127930304	Shared	High	2	0.0001773	0.0001963	2.46	23.88
	FALSE	High	NMMAACDPR	1xCarbamidomethyl [C6]; 1xOxidation [M]	0.00124395	0.00012551	7	9	3	Q13885; Q13509; P04350; Q9BUF5; Q3ZCM7; P07437; P68371	0	1081.42	77012156	Shared	High	2	0.0001773	0.00115	2.62	16.55
	FALSE	High	NMMAACDPR	1xCarbamidomethyl [C6]; 2xOxidation [M2; M3]	0.000690195	0.00012551	7	9	2	Q13885; Q13509; P04350; Q9BUF5; Q3ZCM7; P07437; P68371	0	1097.42	2.59948e+07	Shared	High	2	0.0001773	0.0006343	2.32	23.88
	FALSE	High	YLTVAAVFR		0.000289639	0.00012551	3	3	1	P04350; P07437; P68371	0	1039.59	384998848	Shared	High	2	0.0001773	0.000263	2.39	52.33
	FALSE	High	TAVCDIPPR	1xCarbamidomethyl [C4]	9.26937e-05	0.00012551	5	7	13	Q13885; P04350; Q3ZCM7; P07437; P68371	0	1028.52	207731316	Shared	High	2	0.0001773	8.301e-05	2.87	28.26
	FALSE	High	KLAVNMVPFPR	1xOxidation [M6]	0.000962277	0.00012551	7	10	1	Q13885; Q13509; P04350; Q9BUF5; Q3ZCM7; P07437; P68371	1	1287.72	11200078	Shared	High	3	0.0001773	0.000891	2.72	40.68
	FALSE	High	IREEFPDR		0.0322597	0.00311492	2	2	1	P04350; Q9BUF5	1	1061.54	20917956	Shared	High	3	0.003026	0.031	2.13	23.73
FALSE	High	Master Protein	P22102	Trifunctional purine biosynthetic protein adenosine-3 OS=Homo sapiens OX=9606 GN=GART PE=1 SV=1	0	224.247	41	36	36	36	1010	107.7	6.7	127.16	36	0	526204764	1
	Checked	Confidence	Sequence	Modifications	Qvality PEP	Qvality q-value	# Protein Groups	# Proteins	# PSMs	Master Protein Accessions	# Missed Cleavages	Theo. MH+ [Da]	Abundances (Normalized): F2: Sample	Quan Info	Confidence (by Search Engine): Sequest HT	Charge (by Search Engine): Sequest HT	Percolator q-Value (by Search Engine): Sequest HT	Percolator PEP (by Search Engine): Sequest HT	XCorr (by Search Engine): Sequest HT	Top Apex RT [min]
	FALSE	High	IINEPTAAAIAYGLDK		1.08919e-08	4.59175e-05	3	4	2	P54652; P11142; P11021	0	1659.9	255321656	Shared	High	3	0.0001233	8.607e-09	5.61	51.71
	FALSE	High	MKEIAEAYLGK		9.56251e-06	4.59175e-05	1	1	1	P11142	1	1252.66	59627892		High	3	0.0001233	8.31e-06	4.39	35.34
	FALSE	High	HWPFMVVNDAGRPK		6.83813e-13	4.59175e-05	1	1	3	P11142	0	1653.83	104717186		High	3	0.0001233	4.765e-13	4.94	44.15
	FALSE	High	HWPFMVVNDAGRPK	1xOxidation [M5]	6.56483e-08	4.59175e-05	1	1	1	P11142	0	1669.83	15157391		High	3	0.0001233	5.341e-08	4.72	39.56
	FALSE	High	VEIIANDQGNR		1.23599e-05	4.59175e-05	4	5	2	P54652; P11142; P11021; P0DMV9	0	1228.63	236829712	Shared	High	2	0.0001233	1.073e-05	3	27.55
	FALSE	High	TTPSYVAFTDTER		6.31388e-06	4.59175e-05	3	6	1	P54652; P11142; P0DMV9	0	1487.7	428951520	Shared	High	2	0.0001233	5.448e-06	3.1	41.69
	FALSE	High	TVTNAVVTVPAYFNDSQR		2.74193e-12	4.59175e-05	1	1	1	P11142	0	1982	82590488		High	2	0.0001233	1.948e-12	5.18	51.18
	FALSE	High	RFDDAVVQSDMK	1xOxidation [M11]	1.13752e-05	4.59175e-05	1	1	1	P11142	1	1426.66	7.46976e+06		High	2	0.0001233	9.926e-06	3.61	25.09
	FALSE	High	SFYPEEVSSMVLTK		2.92571e-07	4.59175e-05	1	1	1	P11142	0	1616.79	24619152		High	3	0.0001233	2.425e-07	4.07	52.64
	FALSE	High	SFYPEEVSSMVLTK	1xOxidation [M10]	3.53327e-07	4.59175e-05	1	1	2	P11142	0	1632.78	26430464		High	2	0.0001233	2.926e-07	3.31	50.05
	FALSE	High	NSLESYAFNMK	1xOxidation [M10]	7.4543e-06	4.59175e-05	1	1	1	P11142	0	1319.59	14229808		High	2	0.0001233	6.447e-06	3.3	39.23
	FALSE	High	NSLESYAFNMK		2.60913e-05	4.59175e-05	1	1	1	P11142	0	1303.6	182558560		High	2	0.0001233	2.287e-05	3.73	46.85
	FALSE	High	NQTAEKEEFEHQQK		1.90281e-07	4.59175e-05	1	1	1	P11142	1	1745.81	27466468		High	4	0.0001233	1.561e-07	5.38	13.41
	FALSE	High	NQVAMNPTNTVFDAK		2.99454e-08	4.59175e-05	1	1	1	P11142	0	1649.8	188855264		High	2	0.0001233	2.407e-08	4.88	42.97
	FALSE	High	SINPDEAVAYGAAVQAAILSGDK		1.10079e-13	4.59175e-05	1	1	1	P11142	0	2260.15	138406368		High	3	0.0001233	7.454e-14	6.04	55.48
	FALSE	High	STAGDTHLGGEDFDNR		6.10991e-14	4.59175e-05	2	2	2	P54652; P11142	0	1691.73	79359571	Shared	High	2	0.0001233	4.113e-14	5.6	27
	FALSE	High	SQIHDIVLVGGSTR		1.86362e-10	4.59175e-05	1	1	1	P11142	0	1481.81	77934624		High	2	0.0001233	1.397e-10	4.29	38.3
	FALSE	High	CNEIINWLDK	1xCarbamidomethyl [C1]	2.75259e-06	4.59175e-05	1	1	2	P11142	0	1304.63	35655708		High	2	0.0001233	2.342e-06	3.26	52.72
	FALSE	High	CNEIINWLDKNQTAEKEEFEHQQK	1xCarbamidomethyl [C1]	6.49415e-15	4.59175e-05	1	1	1	P11142	2	3031.42	4980929		High	4	0.0001233	4.234e-15	7.59	47.52
	FALSE	High	DAGTIAGLNVLR		1.97345e-05	4.59175e-05	1	1	1	P11142	0	1199.67	302543104		High	2	0.0001233	1.732e-05	3.39	51.74
	FALSE	High	ARFEELNADLFR		1.91605e-06	4.59175e-05	2	2	1	P54652; P11142	1	1480.75	124796832	Shared	High	3	0.0001233	1.627e-06	4.03	49.34
	FALSE	High	FEELNADLFR		3.39786e-05	4.59175e-05	2	2	1	P54652; P11142	0	1253.62	156166496	Shared	High	2	0.0001233	3.008e-05	3.28	52.07
	FALSE	High	FDDAVVQSDMK		5.51184e-06	4.59175e-05	1	1	1	P11142	0	1254.57	30606126		High	2	0.0001233	4.748e-06	3.43	35.5
	FALSE	High	FDDAVVQSDMK	1xOxidation [M10]	5.34793e-06	4.59175e-05	1	1	2	P11142	0	1270.56	9.29775e+06		High	2	0.0001233	4.603e-06	2.68	28.3
	FALSE	High	GPAVGIDLGTTYSCVGVFQHGK	1xCarbamidomethyl [C14]	6.30512e-16	4.59175e-05	1	1	1	P11142	0	2263.12	61676800		High	3	0.0001233	6.305e-16	6.97	51.34
	FALSE	High	MVNHFIAEFK		9.48156e-05	0.00012551	1	1	1	P11142	0	1235.62	102231296		High	2	0.0001773	8.459e-05	4.25	42.01
	FALSE	High	MVNHFIAEFK	1xOxidation [M1]	0.000382965	0.00012551	1	1	1	P11142	0	1251.62	38026020		High	3	0.0001773	0.0003489	3.25	38.57
	FALSE	High	EEFEHQQK		0.00044539	0.00012551	1	1	1	P11142	0	1074.49	7.41752e+06		High	2	0.0001773	0.0004073	2.74	11.97
	FALSE	High	EIAEAYLGK		0.000912725	0.00012551	1	1	1	P11142	0	993.525	116271704		High	2	0.0001773	0.0008401	2.35	35.41
	FALSE	High	VQVEYKGETK		0.000203149	0.00012551	2	2	1	P54652; P11142	1	1180.62	23775660	Shared	High	2	0.0001773	0.0001836	2.33	17.93
	FALSE	High	LLQDFFNGK		0.000654652	0.00012551	2	3	1	P54652; P11142	0	1081.57	63414704	Shared	High	2	0.0001773	0.0006031	2.7	51.17
	FALSE	High	MKEIAEAYLGK	1xOxidation [M1]	0.0026837	0.000300375	1	1	2	P11142	1	1268.66	9.26809e+06		High	3	0.0003431	0.002514	1.81	30.76
	FALSE	High	VCNPIITK	1xCarbamidomethyl [C2]	0.00384933	0.000363586	1	1	1	P11142	0	944.523	139081440		High	2	0.0004	0.003611	2.81	29.68
	FALSE	High	ITITNDKGR		0.00454006	0.000363586	3	5	1	P54652; P11142; P0DMV9	1	1017.57	5022903	Shared	High	2	0.0004	0.004279	2.31	16.32
	FALSE	High	LSKEDIER		0.00716472	0.000668645	1	1	1	P11142	1	989.526	40924584		High	2	0.0006909	0.006762	1.95	17.98
	FALSE	High	GTLDPVEK		0.0136585	0.00108504	1	1	1	P11142	0	858.457	155049024		High	2	0.001088	0.01304	2.19	24.99
	FALSE	High	MVQEAEK	1xOxidation [M1]	0.0195631	0.00192714	2	2	1	P11142; P0DMV9	0	850.397	9104597	Shared	High	2	0.001893	0.01876	1.92	12.23
	FALSE	High	ITITNDK		0.0229604	0.00254	3	5	1	P54652; P11142; P0DMV9	0	804.446	178454768	Shared	High	2	0.00248	0.02207	1.64	20.45
	FALSE	High	NTTIPTK		0.0313425	0.00311492	3	3	1	P54652; P11142; P38646	0	774.436	241602528	Shared	High	2	0.002977	0.03006	2.17	17.23
	FALSE	High	MVQEAEK		0.0349194	0.00343516	2	2	1	P11142; P0DMV9	0	834.403	105967984	Shared	High	2	0.003332	0.03357	1.84	12.23
	FALSE	High	RFDDAVVQSDMK		0.0756419	0.00586615	1	1	1	P11142	1	1410.67	41220368		High	3	0.005655	0.07343	3.62	31.58
FALSE	High	Master Protein	P00338	L-lactate dehydrogenase A chain OS=Homo sapiens OX=9606 GN=LDHA PE=1 SV=2	0	223.71	77	25	42	25	332	36.7	8.27	156.44	25	0	3.52533e+09	1
	Checked	Confidence	Sequence	Modifications	Qvality PEP	Qvality q-value	# Protein Groups	# Proteins	# PSMs	Master Protein Accessions	# Missed Cleavages	Theo. MH+ [Da]	Abundances (Normalized): F2: Sample	Quan Info	Confidence (by Search Engine): Sequest HT	Charge (by Search Engine): Sequest HT	Percolator q-Value (by Search Engine): Sequest HT	Percolator PEP (by Search Engine): Sequest HT	XCorr (by Search Engine): Sequest HT	Top Apex RT [min]
	FALSE	High	NDPPMEAAGFTAQVIILNHPGQISAGYAPVLDCHTAHIACK	2xCarbamidomethyl [C33; C40]; 1xOxidation [M5]	6.30512e-16	4.59175e-05	1	1	1	P68104	0	4401.12	16492956		High	5	0.0001233	6.305e-16	8.54	51.98
	FALSE	High	NDPPMEAAGFTAQVIILNHPGQISAGYAPVLDCHTAHIACK	2xCarbamidomethyl [C33; C40]	1.32769e-15	4.59175e-05	1	1	1	P68104	0	4385.13	58232032		High	5	0.0001233	1.043e-15	8.05	52.88
	FALSE	High	NMITGTSQADCAVLIVAAGVGEFEAGISK	1xCarbamidomethyl [C11]	1.37298e-15	4.59175e-05	2	3	1	Q05639; P68104	0	2909.44	50607904	Shared	High	3	0.0001233	1.07e-15	7.62	58.78
	FALSE	High	NMITGTSQADCAVLIVAAGVGEFEAGISK	1xCarbamidomethyl [C11]; 1xOxidation [M2]	6.30512e-16	4.59175e-05	2	3	2	Q05639; P68104	0	2925.43	17727597	Shared	High	3	0.0001233	6.305e-16	7.81	58.24
	FALSE	High	NGQTREHALLAYTLGVK		3.03635e-06	4.59175e-05	2	3	1	Q05639; P68104	1	1871.01	4.5604e+06	Shared	High	3	0.0001233	2.588e-06	3.99	42.42
	FALSE	High	KIGYNPDTVAFVPISGWNGDNMLEPSANMPWFK		1.2579e-09	4.59175e-05	1	2	1	P68104	1	3695.77		No Quan Values	High	4	0.0001233	9.69e-10	4.72
	FALSE	High	KDGNASGTTLLEALDCILPPTRPTDKPLR	1xCarbamidomethyl [C16]	1.48692e-11	4.59175e-05	1	2	2	P68104	1	3149.66	283745592		High	4	0.0001233	1.08e-11	6.83	53.73
	FALSE	High	IGYNPDTVAFVPISGWNGDNMLEPSANMPWFK		6.30512e-16	4.59175e-05	1	2	1	P68104	0	3567.67	36798652		High	3	0.0001233	6.305e-16	7.42	57.9
	FALSE	High	IGYNPDTVAFVPISGWNGDNMLEPSANMPWFK	1xOxidation [M28]	1.33864e-12	4.59175e-05	1	2	1	P68104	0	3583.67	11446462		High	3	0.0001233	9.388e-13	7.68	57.04
	FALSE	High	IGYNPDTVAFVPISGWNGDNMLEPSANMPWFK	2xOxidation [M21; M28]	8.29537e-08	4.59175e-05	1	2	1	P68104	0	3599.66		No Quan Values	High	3	0.0001233	6.742e-08	4.43
	FALSE	High	IGGIGTVPVGR		1.41583e-05	4.59175e-05	2	3	1	Q05639; P68104	0	1025.61	1554786048	Shared	High	2	0.0001233	1.237e-05	3.02	38.49
	FALSE	High	VETGVLKPGMVVTFAPVNVTTEVK		6.30512e-16	4.59175e-05	1	2	1	P68104	0	2515.38	996812992		High	3	0.0001233	6.305e-16	7.16	52.81
	FALSE	High	VETGVLKPGMVVTFAPVNVTTEVK	1xOxidation [M10]	6.30512e-16	4.59175e-05	1	2	1	P68104	0	2531.38	153313472		High	3	0.0001233	6.305e-16	7.31	51.74
	FALSE	High	SGDAAIVDMVPGKPMCVESFSDYPPLGR	1xCarbamidomethyl [C16]	5.75542e-15	4.59175e-05	1	2	1	P68104	0	2995.4	155029584		High	3	0.0001233	3.746e-15	6.84	53.15
	FALSE	High	SGDAAIVDMVPGKPMCVESFSDYPPLGR	1xCarbamidomethyl [C16]; 1xOxidation [M]	1.74804e-15	4.59175e-05	1	2	2	P68104	0	3011.39	54568506		High	3	0.0001233	1.313e-15	7.39	52.22
	FALSE	High	SGDAAIVDMVPGKPMCVESFSDYPPLGR	1xCarbamidomethyl [C16]; 2xOxidation [M9; M15]	2.78193e-11	4.59175e-05	1	2	1	P68104	0	3027.39	9368152		High	3	0.0001233	2.032e-11	6.27	50.85
	FALSE	High	THINIVVIGHVDSGKSTTTGHLIYK		1.22749e-06	4.59175e-05	2	3	1	Q05639; P68104	1	2690.46	7185695	Shared	High	5	0.0001233	1.04e-06	5.43	39.32
	FALSE	High	THINIVVIGHVDSGK		3.82424e-13	4.59175e-05	2	3	4	Q05639; P68104	0	1588.88	354826488	Shared	High	3	0.0001233	2.637e-13	5.42	38.32
	FALSE	High	STTTGHLIYK		2.70946e-05	4.59175e-05	2	3	2	Q05639; P68104	0	1120.6	751828416	Shared	High	2	0.0001233	2.376e-05	3.5	22.51
	FALSE	High	YYVTIIDAPGHR		7.40745e-08	4.59175e-05	1	2	2	P68104	0	1404.73	1105698304		High	3	0.0001233	6.011e-08	3.16	41.81
	FALSE	High	DGNASGTTLLEALDCILPPTRPTDKPLR	1xCarbamidomethyl [C15]	1.17816e-13	4.59175e-05	1	2	2	P68104	0	3021.57	214961224		High	3	0.0001233	8.014e-14	5.84	55.37
	FALSE	High	EHALLAYTLGVK		3.78162e-07	4.59175e-05	2	3	3	Q05639; P68104	0	1314.74	1136356800	Shared	High	2	0.0001233	3.144e-07	4.2	46.82
	FALSE	High	QTVAVGVIK		0.00143578	0.00012551	2	3	3	Q05639; P68104	0	914.567	1196431849	Shared	High	2	0.0001773	0.001334	2.67	33.39
	FALSE	High	QLIVGVNK		0.00172078	0.00012551	2	3	2	Q05639; P68104	0	870.541	634349824	Shared	High	2	0.0001773	0.001605	2.93	32.87
	FALSE	High	LPLQDVYK		0.00126287	0.00012551	2	3	3	Q05639; P68104	0	975.551	1441395200	Shared	High	2	0.0001773	0.001169	2.17	40.29
	FALSE	High	RGNVAGDSK		0.00547508	0.000439547	1	2	1	P68104	1	903.464	1.89796e+06		High	2	0.0004723	0.005162	2.58	4.97
	FALSE	High	EVSTYIK		0.0139637	0.00108504	1	2	2	P68104	0	839.451	4.6549e+08		High	2	0.001088	0.01331	1.62	26.14
	FALSE	High	EAAEMGK	1xOxidation [M5]	0.025049	0.0026367	2	3	1	Q05639; P68104	0	751.329	158939	Shared	High	2	0.00257	0.02408	1.77	10.7
	FALSE	High	YAWVLDK		0.0329647	0.00318118	2	3	1	Q05639; P68104	0	894.472	39367480	Shared	High	2	0.003026	0.03167	1.83	44.84
	FALSE	High	KLEDGPK		0.0833135	0.00632862	1	2	1	P68104	1	786.436	422079072		High	2	0.006156	0.08061	2.68	11.67
	FALSE	High	EAAEMGK		0.0880087	0.0064809	2	3	1	Q05639; P68104	0	735.334	19612220	Shared	High	2	0.006371	0.08571	2.19	11.9
FALSE	High	Master Protein	P06733	Alpha-enolase OS=Homo sapiens OX=9606 GN=ENO1 PE=1 SV=2	0	218.697	68	25	47	21	434	47.1	7.39	158.25	25	4	7.11285e+09	1
	Checked	Confidence	Sequence	Modifications	Qvality PEP	Qvality q-value	# Protein Groups	# Proteins	# PSMs	Master Protein Accessions	# Missed Cleavages	Theo. MH+ [Da]	Abundances (Normalized): F2: Sample	Quan Info	Confidence (by Search Engine): Sequest HT	Charge (by Search Engine): Sequest HT	Percolator q-Value (by Search Engine): Sequest HT	Percolator PEP (by Search Engine): Sequest HT	XCorr (by Search Engine): Sequest HT	Top Apex RT [min]
	FALSE	High	LNVTEQEKIDK		1.08716e-05	4.59175e-05	1	1	1	P06733	1	1316.71	2.82166e+06		High	3	0.0001233	9.434e-06	3.8	23.98
	FALSE	High	LMIEMDGTENK		6.40991e-06	4.59175e-05	1	1	3	P06733	0	1280.59	1.96699e+08		High	2	0.0001233	5.518e-06	3.07	40.08
	FALSE	High	LMIEMDGTENK	1xOxidation [M]	4.4619e-06	4.59175e-05	1	1	3	P06733	0	1296.58	43781003		High	2	0.0001233	3.833e-06	3	29.18
	FALSE	High	LMIEMDGTENK	2xOxidation [M2; M5]	7.39825e-06	4.59175e-05	1	1	2	P06733	0	1312.58	1.2412e+07		High	2	0.0001233	6.384e-06	2.61	40.04
	FALSE	High	KLNVTEQEK		7.91118e-05	4.59175e-05	1	1	1	P06733	1	1088.59	516018240		High	2	0.0001233	7.087e-05	3.46	14.6
	FALSE	High	LAMQEFMILPVGAANFR		1.67675e-10	4.59175e-05	1	1	1	P06733	0	1907.99	285385728		High	2	0.0001233	1.252e-10	4.55	56.85
	FALSE	High	LAMQEFMILPVGAANFR	1xOxidation [M3]	4.33983e-10	4.59175e-05	1	1	1	P06733	0	1923.98	40639664		High	2	0.0001233	3.284e-10	5.07	55.2
	FALSE	High	LAMQEFMILPVGAANFR	2xOxidation [M3; M7]	3.73179e-10	4.59175e-05	1	1	1	P06733	0	1939.98	17171598		High	2	0.0001233	2.821e-10	4.76	53.97
	FALSE	High	HIADLAGNSEVILPVPAFNVINGGSHAGNK		6.30512e-16	4.59175e-05	1	1	1	P06733	0	3011.57	28954376		High	4	0.0001233	6.305e-16	7.47	53.23
	FALSE	High	LAQANGWGVMVSHR		1.10845e-12	4.59175e-05	1	1	1	P06733	0	1525.77	62383704		High	3	0.0001233	7.747e-13	5.24	39.85
	FALSE	High	IGAEVYHNLK		3.53109e-06	4.59175e-05	1	1	2	P06733	0	1143.62	754444384		High	2	0.0001233	3.013e-06	3.73	27.54
	FALSE	High	IDKLMIEMDGTENK		5.85856e-07	4.59175e-05	1	1	1	P06733	1	1636.79	10736453		High	3	0.0001233	4.898e-07	4.89	40.7
	FALSE	High	IDKLMIEMDGTENK	1xOxidation [M5]	1.79241e-08	4.59175e-05	1	1	1	P06733	1	1652.79	10994401		High	3	0.0001233	1.424e-08	5.14	36.43
	FALSE	High	LAQANGWGVMVSHR	1xOxidation [M10]	2.18503e-11	4.59175e-05	1	1	1	P06733	0	1541.76	7.10843e+06		High	3	0.0001233	1.59e-11	4.42	33.24
	FALSE	High	YISPDQLADLYK		1.54034e-07	4.59175e-05	1	1	1	P06733	0	1425.73	839080384		High	2	0.0001233	1.268e-07	3.69	52.14
	FALSE	High	VNQIGSVTESLQACK	1xCarbamidomethyl [C14]	1.69914e-07	4.59175e-05	1	1	2	P06733	0	1633.82	13496796		High	3	0.0001233	1.399e-07	5	40.6
	FALSE	High	VVIGMDVAASEFFR		1.0635e-06	4.59175e-05	1	1	1	P06733	0	1540.78	11989998		High	3	0.0001233	8.963e-07	3.99	54.96
	FALSE	High	SGETEDTFIADLVVGLCTGQIK	1xCarbamidomethyl [C17]	1.02892e-15	4.59175e-05	2	3	2	P09104; P06733	0	2353.16	79058557	Shared	High	3	0.0001233	8.436e-16	6.33	58.29
	FALSE	High	DATNVGDEGGFAPNILENK		5.45259e-13	4.59175e-05	1	1	1	P06733	0	1960.92	202192736		High	2	0.0001233	3.788e-13	5.68	51.04
	FALSE	High	FTASAGIQVVGDDLTVTNPK		1.64321e-14	4.59175e-05	1	1	1	P06733	0	2033.05	139434336		High	2	0.0001233	1.086e-14	7.1	51.64
	FALSE	High	FGANAILGVSLAVCK	1xCarbamidomethyl [C14]	9.16732e-11	4.59175e-05	2	3	1	P09104; P06733	0	1519.83	88868632	Shared	High	2	0.0001233	6.785e-11	4.9	53.86
	FALSE	High	AAVPSGASTGIYEALELR		5.40169e-10	4.59175e-05	2	3	2	P09104; P06733	0	1804.94	542578530	Shared	High	2	0.0001233	4.104e-10	5.28	52.92
	FALSE	High	GNPTVEVDLFTSK		1.90037e-05	4.59175e-05	1	1	1	P06733	0	1406.72		No Quan Values	High	3	0.0001233	1.665e-05	2.73
	FALSE	High	TIAPALVSK		0.00152513	0.00012551	1	1	2	P06733	0	899.556	642094848		High	2	0.0001773	0.001421	1.95	34.58
	FALSE	High	SCNCLLLK	2xCarbamidomethyl [C2; C4]	0.00146866	0.00012551	1	1	2	P06733	0	1007.5	3.96423e+08		High	2	0.0001773	0.001361	2.33	35.65
	FALSE	High	SGKYDLDFK		0.000611631	0.00012551	1	1	2	P06733	1	1072.53	85859984		High	3	0.0001773	0.0005627	2.23	32.31
	FALSE	High	IEEELGSK		0.00291517	0.000363586	1	1	2	P06733	0	904.462	578582656		High	2	0.0004	0.002724	2.13	20.94
	FALSE	High	AVEHINK		0.00844033	0.000810404	1	1	1	P06733	0	810.447	231926048		High	2	0.0008259	0.008011	2.73	11.65
	FALSE	High	EGLELLK		0.0259731	0.0026367	1	1	2	P06733	0	801.472	749190208		High	2	0.00257	0.02497	2.1	43.93
	FALSE	High	EIFDSR		0.0892193	0.0064809	1	1	2	P06733	0	766.373	1.89824e+08		High	2	0.006421	0.08683	1.32	26.67
	FALSE	High	YDLDFK		0.102172	0.0072843	2	3	2	P09104; P06733	0	800.383	332695680	Shared	High	2	0.007248	0.09952	1.61	40
FALSE	High	Master Protein	P14625	Endoplasmin OS=Homo sapiens OX=9606 GN=HSP90B1 PE=1 SV=1	0	217.616	44	35	37	33	803	92.4	4.84	130.59	35	0	9.6414e+08	1
	Checked	Confidence	Sequence	Modifications	Qvality PEP	Qvality q-value	# Protein Groups	# Proteins	# PSMs	Master Protein Accessions	# Missed Cleavages	Theo. MH+ [Da]	Abundances (Normalized): F2: Sample	Quan Info	Confidence (by Search Engine): Sequest HT	Charge (by Search Engine): Sequest HT	Percolator q-Value (by Search Engine): Sequest HT	Percolator PEP (by Search Engine): Sequest HT	XCorr (by Search Engine): Sequest HT	Top Apex RT [min]
	FALSE	High	MTGLVDEAIDTK		1.41675e-06	4.59175e-05	1	1	1	P18206	0	1292.64	33737676		High	2	0.0001233	1.194e-06	3.66	42.93
	FALSE	High	MSAEINEIIR		1.94389e-05	4.59175e-05	1	1	1	P18206	0	1175.61	16944946		High	2	0.0001233	1.703e-05	3.58	46.01
	FALSE	High	NPGNQAAYEHFETMK		1.57754e-09	4.59175e-05	1	1	1	P18206	0	1736.77	14099242		High	3	0.0001233	1.213e-09	4.42	33.16
	FALSE	High	LVQAAQMLQSDPYSVPAR		2.49534e-06	4.59175e-05	1	1	1	P18206	0	1974.01	7189487		High	3	0.0001233	2.122e-06	4.05	50.14
	FALSE	High	MLGQMTDQVADLR		2.02371e-09	4.59175e-05	1	1	1	P18206	0	1477.71	22434152		High	2	0.0001233	1.572e-09	4.39	46.74
	FALSE	High	KIDAAQNWLADPNGGPEGEEQIR		6.30512e-16	4.59175e-05	1	1	1	P18206	1	2508.21	4295015		High	3	0.0001233	6.305e-16	7.76	45.04
	FALSE	High	KIAELCDDPKER	1xCarbamidomethyl [C6]	7.93293e-09	4.59175e-05	1	1	1	P18206	2	1473.74	1.61039e+06		High	3	0.0001233	6.238e-09	3.93	20.48
	FALSE	High	LLAVAATAPPDAPNREEVFDER		7.86848e-08	4.59175e-05	1	1	1	P18206	1	2381.21		No Quan Values	High	3	0.0001233	6.406e-08	3.84
	FALSE	High	VMLVNSMNTVK		3.08254e-06	4.59175e-05	1	1	1	P18206	0	1235.65	19276134		High	2	0.0001233	2.639e-06	3.27	40.93
	FALSE	High	VAMANIQPQMLVAGATSIAR		6.97342e-08	4.59175e-05	1	1	1	P18206	0	2042.09	5.65985e+06		High	3	0.0001233	5.643e-08	5.43	53.75
	FALSE	High	VDQLTAQLADLAAR		1.59755e-05	4.59175e-05	1	1	1	P18206	0	1484.81	4.17378e+06		High	3	0.0001233	1.396e-05	3.5	52.66
	FALSE	High	WIDNPTVDDR		8.21532e-05	4.59175e-05	1	1	1	P18206	0	1230.57	18488514		High	2	0.0001233	7.314e-05	3.55	35.71
	FALSE	High	QVATALQNLQTK		2.69262e-07	4.59175e-05	1	1	1	P18206	0	1314.74	16125834		High	2	0.0001233	2.219e-07	4.09	36.59
	FALSE	High	TNISDEESEQATEMLVHNAQNLMQSVK		6.30512e-16	4.59175e-05	1	1	1	P18206	0	3046.41	10294401		High	3	0.0001233	6.305e-16	7.87	55.25
	FALSE	High	TIESILEPVAQQISHLVIMHEEGEVDGK		6.87314e-09	4.59175e-05	1	1	1	P18206	0	3101.58	9427064		High	4	0.0001233	5.394e-09	5.13	57.63
	FALSE	High	TIESILEPVAQQISHLVIMHEEGEVDGK	1xOxidation [M19]	9.25369e-14	4.59175e-05	1	1	1	P18206	0	3117.58	4.08395e+06		High	4	0.0001233	6.247e-14	6.31	57.11
	FALSE	High	SLLDASEEAIKK		1.24535e-05	4.59175e-05	1	1	1	P18206	1	1303.71	17003494		High	2	0.0001233	1.084e-05	3.4	38.55
	FALSE	High	AQQVSQGLDVLTAK		3.01723e-08	4.59175e-05	1	1	1	P18206	0	1457.8	38104572		High	2	0.0001233	2.42e-08	3.86	43.52
	FALSE	High	AVAGNISDPGLQK		3.66916e-07	4.59175e-05	1	1	1	P18206	0	1269.68	24176880		High	2	0.0001233	3.045e-07	3.7	30.46
	FALSE	High	ETVQTTEDQILK		2.97021e-07	4.59175e-05	1	1	1	P18206	0	1404.72	11752939		High	2	0.0001233	2.455e-07	3.61	36.5
	FALSE	High	ELLPVLISAMK		6.50195e-05	4.59175e-05	1	1	1	P18206	0	1213.72	48047336		High	2	0.0001233	5.81e-05	2.23	55.64
	FALSE	High	DPSASPGDAGEQAIR		2.35201e-08	4.59175e-05	1	1	1	P18206	0	1470.68	8.13939e+06		High	2	0.0001233	1.888e-08	3.7	26.71
	FALSE	High	AIPDLTAPVAAVQAAVSNLVR		1.63921e-10	4.59175e-05	1	1	1	P18206	0	2076.18	35381384		High	3	0.0001233	1.225e-10	4.5	59
	FALSE	High	GILSGTSDLLLTFDEAEVR		9.91015e-15	4.59175e-05	1	1	1	P18206	0	2036.05	8553374		High	2	0.0001233	6.508e-15	6.59	56.53
	FALSE	High	AGEVINQPMMMAAR		7.62982e-07	4.59175e-05	1	1	1	P18206	0	1518.72	6.64929e+06		High	2	0.0001233	6.394e-07	4.49	44.29
	FALSE	High	MALLMAEMSR		0.000126294	0.00012551	1	1	1	P18206	0	1152.56	17471896		High	2	0.0001773	0.0001138	3.22	51.8
	FALSE	High	NQGIEEALK		0.00103776	0.00012551	1	1	1	P18206	0	1001.53	22273762		High	2	0.0001773	0.0009582	2.36	30.43
	FALSE	High	TNLLQVCER	1xCarbamidomethyl [C7]	0.000172077	0.00012551	1	1	1	P18206	0	1132.58	21341124		High	2	0.0001773	0.0001551	2.69	37.91
	FALSE	High	STVEGIQASVK		0.000185563	0.00012551	1	1	1	P18206	0	1118.61	28221114		High	2	0.0001773	0.0001669	2.49	29.53
	FALSE	High	SLGEISALTSK		0.000580135	0.00012551	1	1	1	P18206	0	1105.61	37875076		High	2	0.0001773	0.0005334	2.69	43.16
	FALSE	High	SLLDASEEAIK		0.000209374	0.00012551	1	1	1	P18206	0	1175.62	4161198		High	2	0.0001773	0.0001896	2.14	44.32
	FALSE	High	LANVMMGPYR		0.00044539	0.00012551	1	1	1	P18206	0	1151.57	20694532		High	2	0.0001773	0.0004057	3.43	42.59
	FALSE	High	IPTISTQLK		0.000865723	0.00012551	1	1	1	P18206	0	1000.6	35332908		High	2	0.0001773	0.0007951	2.52	39.71
	FALSE	High	GQGSSPVAMQK		9.1997e-05	0.00012551	1	1	1	P18206	0	1089.54	15539390		High	2	0.0001773	8.245e-05	3.02	19.43
	FALSE	High	GQGSSPVAMQK	1xOxidation [M9]	0.000382965	0.00012551	1	1	2	P18206	0	1105.53	5.91489e+06		High	2	0.0001773	0.0003494	2.75	12.56
	FALSE	High	SFLDSGYR		0.00405696	0.000363586	1	1	1	P18206	0	944.447	21724296		High	2	0.0004	0.003818	2.25	37.49
	FALSE	High	NQWIDNVEK		0.00535352	0.000439547	1	1	1	P18206	0	1145.56	17634544		High	2	0.0004723	0.005035	2.42	36.14
	FALSE	High	ALASIDSK		0.00795251	0.000742809	1	1	1	P18206	0	804.446	15770425		High	2	0.0007617	0.007515	1.89	23.12
	FALSE	High	LANVMMGPYR	1xOxidation [M5]	0.00895754	0.000810404	1	1	1	P18206	0	1167.56	3.72624e+06		High	2	0.0008259	0.00847	3.2	36.17
	FALSE	High	GNDIIAAAK		0.0116111	0.000939807	1	1	1	P18206	0	872.484	18547762		High	2	0.0009485	0.01102	2.55	26.94
	FALSE	High	ELTPQVVSAAR		0.0166562	0.00144054	1	1	1	P18206	0	1170.65	28407736		High	2	0.001427	0.01588	2.24	35.54
	FALSE	High	EAEAASIK		0.0174045	0.00165871	1	1	1	P18206	0	818.425	18846886		High	2	0.001567	0.01659	2.24	15.25
	FALSE	High	REILGTCK	1xCarbamidomethyl [C7]	0.0213504	0.00227275	1	1	1	P18206	1	976.524	6685876		High	2	0.002225	0.0205	2.79	17.54
	FALSE	High	GLVAEGHR		0.0478641	0.00360091	1	1	1	P18206	0	838.453	22819194		High	2	0.003553	0.04622	2.12	13.96
	FALSE	High	GVGQAAIR		0.0810522	0.00628454	1	1	1	P18206	0	771.447	30207220		High	2	0.006111	0.07877	1.7	18.97
	FALSE	High	TDAGFTLR		0.0898302	0.0064809	1	1	1	P18206	0	880.452	25069458		High	2	0.006421	0.08745	2.04	34.73
FALSE	High	Master Protein	Q09666	Neuroblast differentiation-associated protein AHNAK OS=Homo sapiens OX=9606 GN=AHNAK PE=1 SV=2	0	217.589	20	49	51	49	5890	628.7	6.15	141.41	49	0	603243963	1
	Checked	Confidence	Sequence	Modifications	Qvality PEP	Qvality q-value	# Protein Groups	# Proteins	# PSMs	Master Protein Accessions	# Missed Cleavages	Theo. MH+ [Da]	Abundances (Normalized): F2: Sample	Quan Info	Confidence (by Search Engine): Sequest HT	Charge (by Search Engine): Sequest HT	Percolator q-Value (by Search Engine): Sequest HT	Percolator PEP (by Search Engine): Sequest HT	XCorr (by Search Engine): Sequest HT	Top Apex RT [min]
	FALSE	High	LSLEGDHSTPPSAYGSVK		6.2384e-11	4.59175e-05	1	2	3	P07355	0	1844.9	2.044e+08		High	3	0.0001233	4.614e-11	5.09	34.58
	FALSE	High	TPAQYDASELK		1.50586e-07	4.59175e-05	1	2	2	P07355	0	1222.6	401929888		High	2	0.0001233	1.237e-07	4.12	28.32
	FALSE	High	RAEDGSVIDYELIDQDAR		2.84391e-10	4.59175e-05	1	1	4	P07355	1	2064.98	2.11451e+07		High	3	0.0001233	2.145e-10	5.52	48.34
	FALSE	High	SALSGHLETVILGLLK		3.1116e-09	4.59175e-05	1	2	1	P07355	0	1650.98	419428704		High	3	0.0001233	2.421e-09	4.38	56.21
	FALSE	High	TDLEKDIISDTSGDFR		6.09874e-11	4.59175e-05	1	2	2	P07355	1	1811.87	61777416		High	2	0.0001233	4.516e-11	5.22	48.51
	FALSE	High	TDLEKDIISDTSGDFRK		6.30512e-16	4.59175e-05	1	2	2	P07355	2	1939.96	168052320		High	3	0.0001233	6.305e-16	6.77	43.55
	FALSE	High	TNQELQEINR		2.03393e-05	4.59175e-05	1	2	1	P07355	0	1244.62	112581808		High	2	0.0001233	1.777e-05	3.51	26.15
	FALSE	High	SLYYYIQQDTK		3.83393e-05	4.59175e-05	1	2	1	P07355	0	1421.69	436773248		High	2	0.0001233	3.379e-05	2.49	45.34
	FALSE	High	SYSPYDMLESIR		1.31291e-05	4.59175e-05	1	2	1	P07355	0	1460.67	356050112		High	2	0.0001233	1.143e-05	3.05	53.48
	FALSE	High	SYSPYDMLESIR	1xOxidation [M7]	1.29324e-05	4.59175e-05	1	2	1	P07355	0	1476.67	55835944		High	2	0.0001233	1.13e-05	2.87	46.89
	FALSE	High	DIISDTSGDFRK		1.71201e-07	4.59175e-05	1	2	1	P07355	1	1353.66	60551536		High	3	0.0001233	1.409e-07	3.96	36.91
	FALSE	High	GDLENAFLNLVQCIQNKPLYFADR	1xCarbamidomethyl [C13]	6.65275e-16	4.59175e-05	1	1	1	P07355	0	2838.42	65320708		High	3	0.0001233	6.305e-16	7.59	57.99
	FALSE	High	AYTNFDAERDALNIETAIK		3.56439e-09	4.59175e-05	1	2	1	P07355	1	2155.07	25770742		High	3	0.0001233	2.78e-09	4.93	51.39
	FALSE	High	GLGTDEDSLIEIICSR	1xCarbamidomethyl [C14]	2.93465e-12	4.59175e-05	1	2	1	P07355	0	1777.86	228261648		High	2	0.0001233	2.084e-12	5.41	54.91
	FALSE	High	GVDEVTIVNILTNR		5.27754e-09	4.59175e-05	1	1	1	P07355	0	1542.85	477268320		High	2	0.0001233	4.127e-09	4.77	55.14
	FALSE	High	QDIAFAYQR		0.000252846	0.00012551	1	1	1	P07355	0	1111.55	275636736		High	2	0.0001773	0.000229	3.18	37.78
	FALSE	High	AYTNFDAER		0.000382965	0.00012551	1	2	3	P07355	0	1086.49	254199916		High	2	0.0001773	0.0003491	2.64	27.86
	FALSE	High	ALLYLCGGDD	1xCarbamidomethyl [C6]	0.00197088	0.00012551	1	2	1	P07355	0	1096.5	33130696		High	2	0.0001773	0.001831	2.75	52.57
	FALSE	High	DALNIETAIK		0.00032682	0.00012551	1	2	1	P07355	0	1087.6	430680640		High	2	0.0001773	0.0002976	3.2	46.69
	FALSE	High	DLYDAGVKR		0.000506398	0.00012551	1	1	1	P07355	1	1036.54	34913836		High	2	0.0001773	0.0004623	2.46	25.13
	FALSE	High	DIISDTSGDFR		0.000203149	0.00012551	1	2	1	P07355	0	1225.57	73463464		High	2	0.0001773	0.0001839	2.93	43.32
	FALSE	High	KLMVALAK		0.00123459	0.00012551	1	2	1	P07355	1	873.559	30934924		High	2	0.0001773	0.001142	2.81	31.07
	FALSE	High	KELASALK		0.00151366	0.00012551	1	2	1	P07355	1	859.525	30736290		High	2	0.0001773	0.001403	2.06	18.91
	FALSE	High	WISIMTER	1xOxidation [M5]	0.00338801	0.000363586	1	2	1	P07355	0	1051.52	438286080		High	2	0.0004	0.003187	1.99	40.16
	FALSE	High	DLYDAGVK		0.00771912	0.000742809	1	1	1	P07355	0	880.441	254167632		High	2	0.0007617	0.007302	1.81	30.85
	FALSE	High	WISIMTER		0.0124096	0.000939807	1	2	1	P07355	0	1035.53	453544288		High	2	0.0009485	0.01178	1.57	48.78
	FALSE	High	LMVALAK	1xOxidation [M2]	0.0147019	0.00115632	1	2	1	P07355	0	761.459	14745157		High	2	0.001155	0.01406	0.7	38.28
	FALSE	High	SEVDMLK		0.0208893	0.00220619	1	2	1	P07355	0	821.407	275779552		High	2	0.00216	0.02005	2.35	30.53
	FALSE	High	LMVALAK		0.0239825	0.00259747	1	2	1	P07355	0	745.464	314835808		High	2	0.002534	0.02306	2.12	38.31
	FALSE	High	VYKEMYK	1xOxidation [M5]	0.0281249	0.00281977	1	2	1	P07355	1	976.481	4665347		High	2	0.002744	0.02699	1.62	12.54
	FALSE	High	SEVDMLK	1xOxidation [M5]	0.032493	0.00311492	1	2	2	P07355	0	837.402	35541679		High	2	0.003026	0.03129	1.5	30.53
	FALSE	High	ELASALK		0.0339283	0.0033727	1	2	1	P07355	0	731.43	243640672		High	2	0.003215	0.03274	1.77	25.68
	FALSE	High	LYDSMK	1xOxidation [M5]	0.0604828	0.00445948	1	1	2	P07355	0	772.355	41071120		High	2	0.004373	0.05845	1.22	21.56
	FALSE	High	LYDSMK		0.108524	0.00757975	1	1	1	P07355	0	756.36	145195088		High	2	0.00753	0.1053	1.55	21.56
	FALSE	High	SVPHLQK		0.126332	0.00903509	1	2	1	P07355	0	808.468	432420768		High	2	0.008975	0.1231	1.32	16.59
FALSE	High	Master Protein	P07437	Tubulin beta chain OS=Homo sapiens OX=9606 GN=TUBB PE=1 SV=2	0	215.07	70	24	60	4	444	49.6	4.89	200.31	24	28	7.11887e+09	1
	Checked	Confidence	Sequence	Modifications	Qvality PEP	Qvality q-value	# Protein Groups	# Proteins	# PSMs	Master Protein Accessions	# Missed Cleavages	Theo. MH+ [Da]	Abundances (Normalized): F2: Sample	Quan Info	Confidence (by Search Engine): Sequest HT	Charge (by Search Engine): Sequest HT	Percolator q-Value (by Search Engine): Sequest HT	Percolator PEP (by Search Engine): Sequest HT	XCorr (by Search Engine): Sequest HT	Top Apex RT [min]
	FALSE	High	INEAVECLLSLK	1xCarbamidomethyl [C7]	7.80932e-08	4.59175e-05	1	1	1	P07814	0	1388.75	19265716		High	2	0.0001233	6.332e-08	4.05	53.55
	FALSE	High	LTVAENEAETK		4.29342e-05	4.59175e-05	1	1	1	P07814	0	1204.61	24390220		High	2	0.0001233	3.812e-05	2.9	23.14
	FALSE	High	MFEIVFEDPK		6.0294e-05	4.59175e-05	1	1	1	P07814	0	1254.61	4160658		High	2	0.0001233	5.344e-05	2.39	53.77
	FALSE	High	KPYIWEYSR		4.32594e-05	4.59175e-05	1	1	2	P07814	0	1241.63	17615770		High	2	0.0001233	3.833e-05	3.23	37.42
	FALSE	High	HEELMLGDPCLK	1xCarbamidomethyl [C10]	9.16173e-10	4.59175e-05	1	1	1	P07814	0	1441.68	5140578		High	2	0.0001233	7.008e-10	4.61	41.82
	FALSE	High	KAPKEDVDAAVK		8.53898e-06	4.59175e-05	1	1	1	P07814	2	1270.7	2.22822e+06		High	3	0.0001233	7.397e-06	4.13	14.89
	FALSE	High	LGVENCYFPMFVSQSALEK	1xCarbamidomethyl [C6]	9.86792e-08	4.59175e-05	1	1	1	P07814	0	2219.05	6483547		High	3	0.0001233	8.051e-08	4.21	54.92
	FALSE	High	VATTAGLYGSNLMEHTEIDHWLEFSATK		6.30512e-16	4.59175e-05	1	1	1	P07814	0	3121.49		No Quan Values	High	4	0.0001233	6.305e-16	7.3
	FALSE	High	YNVYPTYDFACPIVDSIEGVTHALR	1xCarbamidomethyl [C11]	4.35044e-14	4.59175e-05	1	1	1	P07814	0	2900.39	16077085		High	3	0.0001233	2.908e-14	5.89	57.28
	FALSE	High	WFGFLEAQQAFQSVGTK		2.09083e-13	4.59175e-05	1	1	1	P07814	0	1943.97	11939893		High	2	0.0001233	1.435e-13	6.23	55.6
	FALSE	High	TELAEPIAIRPTSETVMYPAYAK		2.65876e-11	4.59175e-05	1	1	1	P07814	0	2551.31		No Quan Values	High	3	0.0001233	1.939e-11	4.55
	FALSE	High	TELAEPIAIRPTSETVMYPAYAK	1xOxidation [M17]	5.15309e-07	4.59175e-05	1	1	1	P07814	0	2567.31	4480408		High	3	0.0001233	4.299e-07	3.68	48.82
	FALSE	High	THMVVANTMEDFQK		4.62994e-05	4.59175e-05	1	1	1	P07814	0	1650.76	5.2602e+06		High	3	0.0001233	4.118e-05	3.63	37.6
	FALSE	High	THVADFAPEVAWVTR		4.20821e-09	4.59175e-05	1	1	1	P07814	0	1698.86	15769785		High	2	0.0001233	3.278e-09	4.15	51.56
	FALSE	High	SLYDEVAAQGEVVR		1.81968e-08	4.59175e-05	1	1	1	P07814	0	1535.77	17206774		High	2	0.0001233	1.453e-08	4	46.42
	FALSE	High	SLIGVEYKPVSATGAEDKDKK		1.72814e-10	4.59175e-05	1	1	1	P07814	2	2235.19	3.13522e+06		High	4	0.0001233	1.297e-10	5.08	32.41
	FALSE	High	SLIGVEYKPVSATGAEDK		1.51912e-09	4.59175e-05	1	1	1	P07814	0	1863.97	4299836		High	3	0.0001233	1.17e-09	4.74	39.7
	FALSE	High	SLIGVEYKPVSATGAEDKDK		2.5395e-10	4.59175e-05	1	1	1	P07814	1	2107.09	2.65876e+06		High	4	0.0001233	1.91e-10	4.09	35.89
	FALSE	High	FVELPGAEMGK		2.38323e-05	4.59175e-05	1	1	1	P07814	0	1177.59	23367876		High	2	0.0001233	2.085e-05	2.67	45.5
	FALSE	High	AYVDDTPAEQMK		2.26214e-06	4.59175e-05	1	1	1	P07814	0	1367.61	9258522		High	2	0.0001233	1.924e-06	2.61	30.35
	FALSE	High	ERPTPSLNNNCTTSEDSLVLYNR	1xCarbamidomethyl [C11]	2.18903e-14	4.59175e-05	1	1	1	P07814	0	2680.26	4.51225e+06		High	3	0.0001233	1.454e-14	7.85	41.72
	FALSE	High	DQVDIAVQELLQLK		8.75076e-09	4.59175e-05	1	1	2	P07814	0	1611.9	8.00026e+06		High	2	0.0001233	6.912e-09	4.67	57.04
	FALSE	High	DQDLEPGAPSMGAK		2.67238e-07	4.59175e-05	1	1	1	P07814	0	1415.65	5223366		High	2	0.0001233	2.214e-07	3.08	32.38
	FALSE	High	FAGGDYTTTIEAFISASGR		1.18781e-14	4.59175e-05	1	1	1	P07814	0	1963.94	9313057		High	2	0.0001233	7.802e-15	5.79	55.68
	FALSE	High	AIQGGTSHHLGQNFSK		3.72265e-06	4.59175e-05	1	1	1	P07814	0	1681.84	12471427		High	3	0.0001233	3.186e-06	3.23	19.71
	FALSE	High	GSQFGQSCCLR	2xCarbamidomethyl [C8; C9]	3.27204e-05	4.59175e-05	1	1	1	P07814	0	1299.56	5196885		High	2	0.0001233	2.886e-05	3.12	27.08
	FALSE	High	AALLNQHYQVNFK		1.33374e-06	4.59175e-05	1	1	1	P07814	0	1545.82	20911274		High	3	0.0001233	1.13e-06	4.31	41.22
	FALSE	High	NLQMWEEMK		0.000432139	0.00012551	1	1	1	P07814	0	1208.54	5804523		High	2	0.0001773	0.0003937	2.41	47.36
	FALSE	High	VASQGEVVR		0.00182778	0.00012551	1	1	1	P07814	0	944.516	33801436		High	2	0.0001773	0.001701	2.2	16.63
	FALSE	High	LNLNNTVLSK		0.00010302	0.00012551	1	1	1	P07814	0	1115.64	21723940		High	2	0.0001773	9.196e-05	3.23	40.18
	FALSE	High	GNAAWQEQLK		0.000476711	0.00012551	1	1	1	P07814	0	1144.57	11272959		High	2	0.0001773	0.0004352	3.07	33.01
	FALSE	High	KGDIIQLQR		0.00010698	0.00012551	1	1	1	P07814	1	1070.63	7.84736e+06		High	2	0.0001773	9.586e-05	3.05	29.71
	FALSE	High	SVVNMEWDK		0.00256524	0.000300375	1	1	1	P07814	0	1107.51	14757634		High	2	0.0003431	0.002407	2.25	41.21
	FALSE	High	NSEPAGLETPEAK		0.00229135	0.000300375	1	1	1	P07814	0	1342.65	6966767		High	2	0.0003431	0.002135	2.52	27.53
	FALSE	High	DNYSPGWK		0.00430789	0.000363586	1	1	1	P07814	0	966.432	8551742		High	2	0.0004	0.004055	2.41	29.34
	FALSE	High	FDDTNPEK		0.00316647	0.000363586	2	2	1	P47897; P07814	0	965.421	6811435	Shared	High	2	0.0004	0.002963	2.32	17.53
	FALSE	High	NETSAPFK		0.00716472	0.000668645	1	1	1	P07814	0	893.436	14452328		High	2	0.0006909	0.0068	2.27	22.15
	FALSE	High	NLQMWEEMKK		0.00801194	0.000742809	1	1	1	P07814	1	1336.64	2.84328e+06		High	3	0.0007617	0.007598	1.48	39.16
	FALSE	High	FNHWELK		0.00876003	0.000810404	1	1	1	P07814	0	973.489	6943622		High	2	0.0008259	0.00833	2.57	32.21
	FALSE	High	HPQPFLR		0.014381	0.00115632	1	1	1	P07814	0	894.494	6899354		High	2	0.001088	0.01367	1.81	24.53
	FALSE	High	YYTLFGR		0.0246885	0.0026367	1	1	1	P07814	0	919.467	24910414		High	2	0.00257	0.02372	1.96	47.06
	FALSE	High	LLSVNIR		0.0273229	0.00281977	1	1	1	P07814	0	814.515	14851357		High	2	0.002744	0.02616	1.9	40.72
	FALSE	High	SCQFVAVR	1xCarbamidomethyl [C2]	0.0287414	0.00287998	1	1	1	P07814	0	966.483	21968116		High	2	0.002802	0.02767	1.95	30.82
	FALSE	High	WDVSTTK		0.0334431	0.00324491	1	1	1	P07814	0	836.415	7.21238e+06		High	2	0.003152	0.03222	1.84	26.15
	FALSE	High	IWAFNK		0.119874	0.00845063	1	1	1	P07814	0	778.425	14105633		High	2	0.008418	0.1168	1.76	41.11
FALSE	High	Master Protein	P49368	T-complex protein 1 subunit gamma OS=Homo sapiens OX=9606 GN=CCT3 PE=1 SV=4	0	214.754	57	32	37	32	545	60.5	6.49	131.49	32	0	1.35232e+09	1
	Checked	Confidence	Sequence	Modifications	Qvality PEP	Qvality q-value	# Protein Groups	# Proteins	# PSMs	Master Protein Accessions	# Missed Cleavages	Theo. MH+ [Da]	Abundances (Normalized): F2: Sample	Quan Info	Confidence (by Search Engine): Sequest HT	Charge (by Search Engine): Sequest HT	Percolator q-Value (by Search Engine): Sequest HT	Percolator PEP (by Search Engine): Sequest HT	XCorr (by Search Engine): Sequest HT	Top Apex RT [min]
	FALSE	High	NMITGTSQADCAVLIVAAGVGEFEAGISK	1xCarbamidomethyl [C11]	1.37298e-15	4.59175e-05	2	3	1	Q05639; P68104	0	2909.44	50607904	Shared	High	3	0.0001233	1.07e-15	7.62	58.78
	FALSE	High	NMITGTSQADCAVLIVAAGVGEFEAGISK	1xCarbamidomethyl [C11]; 1xOxidation [M2]	6.30512e-16	4.59175e-05	2	3	2	Q05639; P68104	0	2925.43	17727597	Shared	High	3	0.0001233	6.305e-16	7.81	58.24
	FALSE	High	NGQTREHALLAYTLGVK		3.03635e-06	4.59175e-05	2	3	1	Q05639; P68104	1	1871.01	4.5604e+06	Shared	High	3	0.0001233	2.588e-06	3.99	42.42
	FALSE	High	KIGYNPDTVAFVPISGWNGDNMLEPSANMPWFK		1.2579e-09	4.59175e-05	1	2	1	P68104	1	3695.77		No Quan Values	High	4	0.0001233	9.69e-10	4.72
	FALSE	High	KDGNASGTTLLEALDCILPPTRPTDKPLR	1xCarbamidomethyl [C16]	1.48692e-11	4.59175e-05	1	2	2	P68104	1	3149.66	283745592		High	4	0.0001233	1.08e-11	6.83	53.73
	FALSE	High	IGYNPDTVAFVPISGWNGDNMLEPSANMPWFK		6.30512e-16	4.59175e-05	1	2	1	P68104	0	3567.67	36798652		High	3	0.0001233	6.305e-16	7.42	57.9
	FALSE	High	IGYNPDTVAFVPISGWNGDNMLEPSANMPWFK	1xOxidation [M28]	1.33864e-12	4.59175e-05	1	2	1	P68104	0	3583.67	11446462		High	3	0.0001233	9.388e-13	7.68	57.04
	FALSE	High	IGYNPDTVAFVPISGWNGDNMLEPSANMPWFK	2xOxidation [M21; M28]	8.29537e-08	4.59175e-05	1	2	1	P68104	0	3599.66		No Quan Values	High	3	0.0001233	6.742e-08	4.43
	FALSE	High	IGGIGTVPVGR		1.41583e-05	4.59175e-05	2	3	1	Q05639; P68104	0	1025.61	1554786048	Shared	High	2	0.0001233	1.237e-05	3.02	38.49
	FALSE	High	VETGVLKPGMVVTFAPVNVTTEVK		6.30512e-16	4.59175e-05	1	2	1	P68104	0	2515.38	996812992		High	3	0.0001233	6.305e-16	7.16	52.81
	FALSE	High	VETGVLKPGMVVTFAPVNVTTEVK	1xOxidation [M10]	6.30512e-16	4.59175e-05	1	2	1	P68104	0	2531.38	153313472		High	3	0.0001233	6.305e-16	7.31	51.74
	FALSE	High	SGDAAIVDMVPGKPMCVESFSDYPPLGR	1xCarbamidomethyl [C16]	5.75542e-15	4.59175e-05	1	2	1	P68104	0	2995.4	155029584		High	3	0.0001233	3.746e-15	6.84	53.15
	FALSE	High	SGDAAIVDMVPGKPMCVESFSDYPPLGR	1xCarbamidomethyl [C16]; 1xOxidation [M]	1.74804e-15	4.59175e-05	1	2	2	P68104	0	3011.39	54568506		High	3	0.0001233	1.313e-15	7.39	52.22
	FALSE	High	SGDAAIVDMVPGKPMCVESFSDYPPLGR	1xCarbamidomethyl [C16]; 2xOxidation [M9; M15]	2.78193e-11	4.59175e-05	1	2	1	P68104	0	3027.39	9368152		High	3	0.0001233	2.032e-11	6.27	50.85
	FALSE	High	THINIVVIGHVDSGKSTTTGHLIYK		1.22749e-06	4.59175e-05	2	3	1	Q05639; P68104	1	2690.46	7185695	Shared	High	5	0.0001233	1.04e-06	5.43	39.32
	FALSE	High	THINIVVIGHVDSGK		3.82424e-13	4.59175e-05	2	3	4	Q05639; P68104	0	1588.88	354826488	Shared	High	3	0.0001233	2.637e-13	5.42	38.32
	FALSE	High	STTTGHLIYK		2.70946e-05	4.59175e-05	2	3	2	Q05639; P68104	0	1120.6	751828416	Shared	High	2	0.0001233	2.376e-05	3.5	22.51
	FALSE	High	YYVTIIDAPGHR		7.40745e-08	4.59175e-05	1	2	2	P68104	0	1404.73	1105698304		High	3	0.0001233	6.011e-08	3.16	41.81
	FALSE	High	DGNASGTTLLEALDCILPPTRPTDKPLR	1xCarbamidomethyl [C15]	1.17816e-13	4.59175e-05	1	2	2	P68104	0	3021.57	214961224		High	3	0.0001233	8.014e-14	5.84	55.37
	FALSE	High	EHALLAYTLGVK		3.78162e-07	4.59175e-05	2	3	3	Q05639; P68104	0	1314.74	1136356800	Shared	High	2	0.0001233	3.144e-07	4.2	46.82
	FALSE	High	QTVAVGVIK		0.00143578	0.00012551	2	3	3	Q05639; P68104	0	914.567	1196431849	Shared	High	2	0.0001773	0.001334	2.67	33.39
	FALSE	High	QLIVGVNK		0.00172078	0.00012551	2	3	2	Q05639; P68104	0	870.541	634349824	Shared	High	2	0.0001773	0.001605	2.93	32.87
	FALSE	High	LPLQDVYK		0.00126287	0.00012551	2	3	3	Q05639; P68104	0	975.551	1441395200	Shared	High	2	0.0001773	0.001169	2.17	40.29
	FALSE	High	RGNVAGDSK		0.00547508	0.000439547	1	2	1	P68104	1	903.464	1.89796e+06		High	2	0.0004723	0.005162	2.58	4.97
	FALSE	High	EVSTYIK		0.0139637	0.00108504	1	2	2	P68104	0	839.451	4.6549e+08		High	2	0.001088	0.01331	1.62	26.14
	FALSE	High	EAAEMGK	1xOxidation [M5]	0.025049	0.0026367	2	3	1	Q05639; P68104	0	751.329	158939	Shared	High	2	0.00257	0.02408	1.77	10.7
	FALSE	High	YAWVLDK		0.0329647	0.00318118	2	3	1	Q05639; P68104	0	894.472	39367480	Shared	High	2	0.003026	0.03167	1.83	44.84
	FALSE	High	KLEDGPK		0.0833135	0.00632862	1	2	1	P68104	1	786.436	422079072		High	2	0.006156	0.08061	2.68	11.67
	FALSE	High	EAAEMGK		0.0880087	0.0064809	2	3	1	Q05639; P68104	0	735.334	19612220	Shared	High	2	0.006371	0.08571	2.19	11.9
FALSE	High	Master Protein	P68371	Tubulin beta-4B chain OS=Homo sapiens OX=9606 GN=TUBB4B PE=1 SV=1	0	214.47	70	24	60	1	445	49.8	4.89	196.13	24	4	1.50617e+08	1
	Checked	Confidence	Sequence	Modifications	Qvality PEP	Qvality q-value	# Protein Groups	# Proteins	# PSMs	Master Protein Accessions	# Missed Cleavages	Theo. MH+ [Da]	Abundances (Normalized): F2: Sample	Quan Info	Confidence (by Search Engine): Sequest HT	Charge (by Search Engine): Sequest HT	Percolator q-Value (by Search Engine): Sequest HT	Percolator PEP (by Search Engine): Sequest HT	XCorr (by Search Engine): Sequest HT	Top Apex RT [min]
	FALSE	High	HQGVMVGMGQK	2xOxidation [M5; M8]	1.31457e-07	4.59175e-05	2	7	7	P60709; P68133	0	1203.56	2.78061e+08	Shared	High	2	0.0001233	1.077e-07	2.67	12.25
	FALSE	High	HQGVMVGMGQK	1xOxidation [M]	5.99639e-08	4.59175e-05	2	7	17	P60709; P68133	0	1187.57	595365092	Shared	High	2	0.0001233	4.845e-08	3.63	18.2
	FALSE	High	HQGVMVGMGQK		7.02625e-08	4.59175e-05	2	7	3	P60709; P68133	0	1171.57	763097824	Shared	High	2	0.0001233	5.72e-08	4.21	22.74
	FALSE	High	SYELPDGQVITIGNER		1.85074e-11	4.59175e-05	3	10	3	A5A3E0; P60709; P68133	0	1790.89	229704462	Shared	High	2	0.0001233	1.344e-11	3.44	51.67
	FALSE	High	DLTDYLMKILTER		2.19755e-08	4.59175e-05	2	7	1	P60709; P68133	1	1610.85	3.96847e+06	Shared	High	3	0.0001233	1.753e-08	3.94	58.47
	FALSE	High	DLTDYLMK		0.00186959	0.00012551	2	7	3	P60709; P68133	0	998.486	2290648686	Shared	High	2	0.0001773	0.001744	2.33	51.92
	FALSE	High	DLTDYLMK	1xOxidation [M7]	0.00349135	0.000363586	2	7	7	P60709; P68133	0	1014.48	500346977	Shared	High	2	0.0004	0.003275	1.9	45.71
	FALSE	High	IIAPPERK		0.00721835	0.000668645	2	7	1	P60709; P68133	1	923.567	162683408	Shared	High	2	0.0006909	0.006829	2.08	19.35
	FALSE	High	IKIIAPPER		0.00979229	0.000877241	2	7	1	P60709; P68133	1	1036.65	3.93029e+06	Shared	High	2	0.0008894	0.009304	2.5	32.03
	FALSE	High	CDVDIRK	1xCarbamidomethyl [C1]	0.0394563	0.00349272	1	3	1	P60709	1	905.451	270156160		High	2	0.003401	0.03808	2.38	15.74
	FALSE	High	IIAPPER		0.0468506	0.00360091	2	7	2	P60709; P68133	0	795.472	2288286720	Shared	High	2	0.003553	0.0453	1.68	25.8
FALSE	High	Master Protein	Q14697	Neutral alpha-glucosidase AB OS=Homo sapiens OX=9606 GN=GANAB PE=1 SV=3	0	213.994	42	30	31	30	944	106.8	6.14	120.81	30	0	623203891	1
	Checked	Confidence	Sequence	Modifications	Qvality PEP	Qvality q-value	# Protein Groups	# Proteins	# PSMs	Master Protein Accessions	# Missed Cleavages	Theo. MH+ [Da]	Abundances (Normalized): F2: Sample	Quan Info	Confidence (by Search Engine): Sequest HT	Charge (by Search Engine): Sequest HT	Percolator q-Value (by Search Engine): Sequest HT	Percolator PEP (by Search Engine): Sequest HT	XCorr (by Search Engine): Sequest HT	Top Apex RT [min]
	FALSE	High	LLGQFTLIGIPPAPR		3.66916e-07	4.59175e-05	1	1	2	P38646	0	1592.95	60850252		High	2	0.0001233	3.035e-07	4.34	55.52
	FALSE	High	NAVITVPAYFNDSQR		2.65228e-07	4.59175e-05	1	1	1	P38646	0	1694.85	51548324		High	2	0.0001233	2.196e-07	3.65	51.18
	FALSE	High	MKETAENYLGHTAK		3.84851e-11	4.59175e-05	1	1	1	P38646	1	1592.77	17919934		High	3	0.0001233	2.835e-11	4.91	23.11
	FALSE	High	MKETAENYLGHTAK	1xOxidation [M1]	1.80258e-05	4.59175e-05	1	1	2	P38646	1	1608.77	6.28751e+06		High	3	0.0001233	1.574e-05	3.95	23.11
	FALSE	High	MEEFKDQLPADECNK	1xCarbamidomethyl [C13]	4.01944e-08	4.59175e-05	1	1	1	P38646	1	1853.8	10055605		High	3	0.0001233	3.239e-08	2.99	32.84
	FALSE	High	LYSPSQIGAFVLMK		2.38924e-09	4.59175e-05	1	1	1	P38646	0	1553.84	54150140		High	2	0.0001233	1.859e-09	3.65	54.83
	FALSE	High	LYSPSQIGAFVLMK	1xOxidation [M13]	1.57562e-07	4.59175e-05	1	1	1	P38646	0	1569.83	10421622		High	2	0.0001233	1.297e-07	3.31	53.63
	FALSE	High	VEAVNMAEGIIHDTETK		3.96163e-09	4.59175e-05	1	1	1	P38646	0	1856.91	52489504		High	3	0.0001233	3.094e-09	5.52	50.78
	FALSE	High	VEAVNMAEGIIHDTETK	1xOxidation [M6]	4.96831e-09	4.59175e-05	1	1	1	P38646	0	1872.9	5.38431e+06		High	3	0.0001233	3.907e-09	4.6	41.04
	FALSE	High	VINEPTAAALAYGLDKSEDK		5.33051e-13	4.59175e-05	1	1	1	P38646	1	2105.08	14281302		High	3	0.0001233	3.687e-13	5.91	48.81
	FALSE	High	VINEPTAAALAYGLDK		5.27754e-09	4.59175e-05	1	1	1	P38646	0	1645.88	17373398		High	3	0.0001233	4.124e-09	5.27	51.46
	FALSE	High	TTPSVVAFTADGER		2.31394e-06	4.59175e-05	1	1	2	P38646	0	1450.72	93232336		High	2	0.0001233	1.969e-06	3.42	43.1
	FALSE	High	VQQTVQDLFGR		9.63495e-06	4.59175e-05	1	1	1	P38646	0	1290.68	117936800		High	2	0.0001233	8.388e-06	3.58	45.87
	FALSE	High	SDIGEVILVGGMTR	1xOxidation [M12]	5.64159e-07	4.59175e-05	1	1	1	P38646	0	1462.76	11322902		High	2	0.0001233	4.706e-07	4.24	50.73
	FALSE	High	SDIGEVILVGGMTR		1.14828e-08	4.59175e-05	1	1	1	P38646	0	1446.76	61297096		High	2	0.0001233	9.074e-09	4.42	52.95
	FALSE	High	QAASSLQQASLK		4.1401e-07	4.59175e-05	1	1	1	P38646	0	1231.66	42397948		High	2	0.0001233	3.452e-07	4.47	26.47
	FALSE	High	STNGDTFLGGEDFDQALLR		2.46548e-11	4.59175e-05	1	1	1	P38646	0	2055.96	8554110		High	2	0.0001233	1.796e-11	5.36	53.68
	FALSE	High	SQVFSTAADGQTQVEIK		1.95233e-12	4.59175e-05	1	1	2	P38646	0	1808.9	18342204		High	2	0.0001233	1.378e-12	5.44	40.09
	FALSE	High	DAGQISGLNVLR		1.28352e-05	4.59175e-05	1	1	1	P38646	0	1242.68	136362688		High	2	0.0001233	1.12e-05	3.16	49.23
	FALSE	High	GAVVGIDLGTTNSCVAVMEGK	1xCarbamidomethyl [C14]	2.44844e-12	4.59175e-05	1	1	1	P38646	0	2078.03		No Quan Values	High	2	0.0001233	1.729e-12	5.57
	FALSE	High	ASNGDAWVEAHGK		2.49534e-06	4.59175e-05	1	1	1	P38646	0	1341.62	10300618		High	3	0.0001233	2.13e-06	3.29	22.88
	FALSE	High	EQQIVIQSSGGLSKDDIENMVK		1.30628e-09	4.59175e-05	1	1	1	P38646	1	2418.22	9705446		High	3	0.0001233	1.008e-09	3.8	48.66
	FALSE	High	EQQIVIQSSGGLSK		4.33454e-08	4.59175e-05	1	1	1	P38646	0	1473.79	20683178		High	2	0.0001233	3.488e-08	3.43	34.83
	FALSE	High	YDDPEVQK		0.000919645	0.00012551	1	1	1	P38646	0	993.452	22535820		High	2	0.0001773	0.0008471	2.47	18.79
	FALSE	High	VLENAEGAR		0.00120694	0.00012551	1	1	2	P38646	0	958.495	186525740		High	2	0.0001773	0.001119	2.28	17.23
	FALSE	High	DDIENMVK		0.00117991	0.00012551	1	1	1	P38646	0	963.445	21265718		High	2	0.0001773	0.001093	2.5	35.35
	FALSE	High	AQFEGIVTDLIR		0.000109429	0.00012551	1	1	1	P38646	0	1361.74		No Quan Values	High	3	0.0001773	9.777e-05	3.56
	FALSE	High	AMQDAEVSK		0.000307668	0.00012551	1	1	1	P38646	0	978.456	65194084		High	2	0.0001773	0.0002795	2.41	15.78
	FALSE	High	DSETGENIR		0.00151366	0.00012551	1	1	1	P38646	0	1020.46	13989709		High	2	0.0001773	0.00141	2.2	15.94
	FALSE	High	RTIAPCQK	1xCarbamidomethyl [C6]	0.00165709	0.00012551	1	1	1	P38646	1	973.525	8.12137e+06		High	2	0.0001773	0.001538	2.69	12.19
	FALSE	High	KDSETGENIR		0.0103908	0.000877241	1	1	1	P38646	1	1148.55	19523172		High	3	0.0008894	0.009867	3.14	12.13
	FALSE	High	DNMALQR	1xOxidation [M3]	0.0155921	0.00122322	1	1	2	P38646	0	863.404	7442278		High	2	0.001218	0.01487	1.44	21.71
	FALSE	High	LFEMAYK	1xOxidation [M4]	0.0199958	0.00199835	1	1	1	P38646	0	917.444	7.20674e+06		High	2	0.001961	0.01919	1.46	31.87
	FALSE	High	YAEEDRR		0.0226292	0.00247172	1	1	1	P38646	1	938.433		No Quan Values	High	2	0.002415	0.02167	1.94
	FALSE	High	NTTIPTK		0.0313425	0.00311492	3	3	1	P54652; P11142; P38646	0	774.436	241602528	Shared	High	2	0.002977	0.03006	2.17	17.23
	FALSE	High	LVGMPAK		0.0388941	0.00349272	1	1	2	P38646	0	715.417	39208228		High	2	0.003401	0.03747	1.86	27.19
	FALSE	High	TIAPCQK	1xCarbamidomethyl [C5]	0.0488986	0.0037228	1	1	1	P38646	0	817.424	40475720		High	2	0.003669	0.0473	1.99	14.69
	FALSE	High	LVGMPAK	1xOxidation [M4]	0.0740845	0.00574917	1	1	1	P38646	0	731.412	5.95036e+06		High	2	0.005602	0.072	1.97	15.81
	FALSE	High	DNMALQR		0.120666	0.00850786	1	1	1	P38646	0	847.409	29494138		High	2	0.008469	0.1174	1.6	21.71
FALSE	High	Master Protein	P55060	Exportin-2 OS=Homo sapiens OX=9606 GN=CSE1L PE=1 SV=3	0	212.381	45	37	37	37	971	110.3	5.77	127.09	37	0	496560862	1
	Checked	Confidence	Sequence	Modifications	Qvality PEP	Qvality q-value	# Protein Groups	# Proteins	# PSMs	Master Protein Accessions	# Missed Cleavages	Theo. MH+ [Da]	Abundances (Normalized): F2: Sample	Quan Info	Confidence (by Search Engine): Sequest HT	Charge (by Search Engine): Sequest HT	Percolator q-Value (by Search Engine): Sequest HT	Percolator PEP (by Search Engine): Sequest HT	XCorr (by Search Engine): Sequest HT	Top Apex RT [min]
	FALSE	High	ITPSYVAFTPEGER		2.73525e-08	4.59175e-05	1	1	1	P11021	0	1566.78	231351216		High	2	0.0001233	2.19e-08	3.23	46.51
	FALSE	High	IINEPTAAAIAYGLDK		1.08919e-08	4.59175e-05	3	4	2	P54652; P11142; P11021	0	1659.9	255321656	Shared	High	3	0.0001233	8.607e-09	5.61	51.71
	FALSE	High	IINEPTAAAIAYGLDKR		3.82424e-13	4.59175e-05	1	1	2	P11021	1	1816	2.51783e+08		High	3	0.0001233	2.633e-13	5.02	49.38
	FALSE	High	MKETAEAYLGK	1xOxidation [M1]	1.19098e-06	4.59175e-05	1	1	2	P11021	1	1256.62	7.18864e+06		High	2	0.0001233	1.007e-06	4.04	23.92
	FALSE	High	LYGSAGPPPTGEEDTAEKDEL		2.60241e-13	4.59175e-05	1	1	2	P11021	1	2175.99	6.75046e+06		High	2	0.0001233	1.78e-13	4.92	39.39
	FALSE	High	KSQIFSTASDNQPTVTIK		4.40047e-08	4.59175e-05	1	1	1	P11021	1	1965.03	7.69699e+06		High	3	0.0001233	3.55e-08	6.29	37.44
	FALSE	High	KTKPYIQVDIGGGQTK		4.27221e-09	4.59175e-05	1	1	1	P11021	1	1732.96	5719829		High	3	0.0001233	3.344e-09	5.23	30.97
	FALSE	High	IEWLESHQDADIEDFK		1.09052e-10	4.59175e-05	1	1	2	P11021	0	1974.91	17660712		High	3	0.0001233	8.131e-11	6.25	50.25
	FALSE	High	IEIESFYEGEDFSETLTR		2.43151e-13	4.59175e-05	1	1	1	P11021	0	2164.99	17671790		High	2	0.0001233	1.668e-13	5.04	53.56
	FALSE	High	VEIIANDQGNR		1.23599e-05	4.59175e-05	4	5	2	P54652; P11142; P11021; P0DMV9	0	1228.63	236829712	Shared	High	2	0.0001233	1.073e-05	3	27.55
	FALSE	High	TWNDPSVQQDIK		1.4061e-06	4.59175e-05	1	1	2	P11021	0	1430.69	75308248		High	2	0.0001233	1.192e-06	3.13	36.02
	FALSE	High	VTHAVVTVPAYFNDAQR		7.9281e-08	4.59175e-05	1	1	1	P11021	0	1887.97	147144272		High	3	0.0001233	6.457e-08	4.27	44.59
	FALSE	High	SDIDEIVLVGGSTR		3.35554e-09	4.59175e-05	1	1	1	P11021	0	1460.76	51902792		High	2	0.0001233	2.624e-09	4	51.21
	FALSE	High	NQLTSNPENTVFDAK		5.12059e-09	4.59175e-05	1	1	2	P11021	0	1677.81	85557139		High	2	0.0001233	4.008e-09	4.53	40.32
	FALSE	High	TFAPEEISAMVLTK		1.76448e-07	4.59175e-05	1	1	1	P11021	0	1536.8	152232384		High	2	0.0001233	1.454e-07	3.4	54.03
	FALSE	High	TFAPEEISAMVLTK	1xOxidation [M10]	7.44779e-05	4.59175e-05	1	1	1	P11021	0	1552.79	13534957		High	2	0.0001233	6.651e-05	3.24	51.91
	FALSE	High	SQIFSTASDNQPTVTIK		1.83234e-07	4.59175e-05	1	1	1	P11021	0	1836.93	24901804		High	3	0.0001233	1.51e-07	3.51	43.54
	FALSE	High	DAGTIAGLNVMR		9.49061e-06	4.59175e-05	1	1	1	P11021	0	1217.63	194377568		High	2	0.0001233	8.245e-06	3.55	48.71
	FALSE	High	DAGTIAGLNVMR	1xOxidation [M11]	5.38845e-06	4.59175e-05	1	1	1	P11021	0	1233.63	95169976		High	2	0.0001233	4.648e-06	3.28	40
	FALSE	High	FEELNMDLFR		3.47567e-05	4.59175e-05	1	1	1	P11021	0	1313.62	36185100		High	2	0.0001233	3.077e-05	2.98	53.86
	FALSE	High	DNHLLGTFDLTGIPPAPR		5.3984e-09	4.59175e-05	1	1	1	P11021	0	1934.01		No Quan Values	High	3	0.0001233	4.231e-09	4.86
	FALSE	High	AKFEELNMDLFR		2.36531e-05	4.59175e-05	1	1	1	P11021	1	1512.75	91851944		High	3	0.0001233	2.07e-05	4.07	51.87
	FALSE	High	EFFNGKEPSR		0.0013314	0.00012551	1	1	1	P11021	1	1210.59	4043516		High	2	0.0001773	0.001231	2.33	25.66
	FALSE	High	VLEDSDLKK		0.00100688	0.00012551	1	1	1	P11021	1	1046.57	55696836		High	2	0.0001773	0.0009294	2.58	19.33
	FALSE	High	VYEGERPLTK		0.000344554	0.00012551	1	1	1	P11021	0	1191.64	192201088		High	3	0.0001773	0.0003136	2.49	19.84
	FALSE	High	AKFEELNMDLFR	1xOxidation [M8]	0.000118004	0.00012551	1	1	1	P11021	1	1528.75	6209469		High	2	0.0001773	0.0001057	2.08	47.25
	FALSE	High	ITITNDQNR		0.000397698	0.00012551	1	1	1	P11021	0	1074.55	140653920		High	2	0.0001773	0.0003637	2.33	21.56
	FALSE	High	STMKPVQK		0.00232612	0.000300375	1	1	1	P11021	0	918.508	49159368		High	2	0.0003431	0.00218	3.14	11.68
	FALSE	High	LTPEEIER		0.00230867	0.000300375	1	1	2	P11021	0	986.515	136432880		High	2	0.0003431	0.00215	2.06	29.58
	FALSE	High	VLEDSDLK		0.00504224	0.000439547	1	1	1	P11021	0	918.478	99920856		High	2	0.0004723	0.00477	2.08	25.62
	FALSE	High	NTVVPTKK		0.010468	0.000877241	1	1	1	P11021	1	886.536	65191708		High	2	0.0008894	0.009917	2.74	12.37
	FALSE	High	STMKPVQK	1xOxidation [M3]	0.0140669	0.00108504	1	1	1	P11021	0	934.503	1.25162e+06		High	2	0.001088	0.01342	1.85	11.02
	FALSE	High	MVNDAEK		0.0181854	0.0017988	1	1	1	P11021	0	806.371	14176509		High	2	0.00177	0.01733	1.73	11.95
	FALSE	High	FAEEDK		0.0658027	0.00502236	1	1	1	P11021	0	738.33	3.46886e+06		High	2	0.004908	0.06373	1.53	13.05
	FALSE	High	FAEEDKK		0.0676705	0.00520462	1	1	1	P11021	1	866.425	35525856		High	2	0.005082	0.06559	2.13	11.65
	FALSE	High	NTVVPTK		0.0746003	0.00580753	1	1	1	P11021	0	758.441	67551768		High	2	0.005655	0.07251	1.92	17.68
	FALSE	High	EFFNGK		0.0850469	0.00644165	1	1	1	P11021	0	741.357	7370233		High	2	0.006268	0.08271	1.42	28
FALSE	High	Master Protein	P11021	Endoplasmic reticulum chaperone BiP OS=Homo sapiens OX=9606 GN=HSPA5 PE=1 SV=2	0	211.842	51	33	46	31	654	72.3	5.16	152.58	33	2	2.88499e+09	1
	Checked	Confidence	Sequence	Modifications	Qvality PEP	Qvality q-value	# Protein Groups	# Proteins	# PSMs	Master Protein Accessions	# Missed Cleavages	Theo. MH+ [Da]	Abundances (Normalized): F2: Sample	Quan Info	Confidence (by Search Engine): Sequest HT	Charge (by Search Engine): Sequest HT	Percolator q-Value (by Search Engine): Sequest HT	Percolator PEP (by Search Engine): Sequest HT	XCorr (by Search Engine): Sequest HT	Top Apex RT [min]
[truncated: 22,913 more rows]
